# Supplementary material for: 4,4,5,5-Tetramethyl-2-(4-pyridinio)imidazoline-1-oxyl-3-oxide chloride
Source: Acta Crystallogr Sect E Struct Rep Online. 2008 Dec 24;65(Pt 1):o200. doi: 10.1107/S1600536808043158 (PMC2968106; doi:10.1107/S1600536808043158)
Supplement: Supplementary file 1 [file e-65-0o200-sup1.cif]

##############################################################################
###                                                                        ###
###        Electronic paper (Acta Crystallographica Section E)             ###
###                                                                        ###
##############################################################################
#                                                                            #
# This CIF contains the data in a paper accepted for publication in Acta     #
# Crystallographica Section E. It conforms to the requirements of Notes      #
# for Authors for Section E, and has been peer reviewed under the auspices   #
# of the IUCr Commission on Journals.                                        #
#                                                                            #
# Full details of the Crystallographic Information File format               #
# are given in the paper "The Crystallographic Information File (CIF):       #
# a New Standard Archive File for Crystallography" by S. R. Hall, F. H.      #
# Allen and I. D. Brown [Acta Cryst. (1991), A47, 655-685].                  #
#                                                                            #
# The current version of the core CIF dictionary is obtainable from          #
# ftp://ftp.iucr.org/pub/cif_core.dic. The current version number is 2.4.    #
#                                                                            #
# Software is freely available for graphical display of the structure(s) in  #
# this CIF.  For information consult the CIF home page http://www.iucr.org/  #
# cif/home.html                                                              #
#                                                                            #
# This file may be used for bona fide research purposes within the           #
# scientific community so long as proper attribution is given to the journal # 
# article from which it was obtained.                                        #
#                                                                            #
##############################################################################
                                             
data_I
_audit_creation_method     SHELXL-97
_chemical_name_systematic
;
4,4,5,5-Tetramethyl-2-(4-pyridinio)imidazoline-1-oxyl-3-oxide chloride
;
_chemical_name_common     ?
_chemical_formula_moiety     'C12 H17 N3 O2 + ,  Cl -'
_chemical_formula_sum     'C12 H17 Cl N3 O2'
_chemical_formula_iupac     'C12 H17 N3 O2 + ,  Cl -'
_chemical_formula_weight     270.74
_chemical_melting_point     ?
_symmetry_cell_setting     monoclinic
_symmetry_space_group_name_H-M     'P 21/c'
_symmetry_space_group_name_Hall     '-P 2ybc'
loop_
    _symmetry_equiv_pos_as_xyz
    'x, y, z'
    '-x, y+1/2, -z+1/2'
    '-x, -y, -z'
    'x, -y-1/2, z-1/2'
_cell_length_a     10.863(14)
_cell_length_b     11.927(15)
_cell_length_c     11.130(15)
_cell_angle_alpha     90.00
_cell_angle_beta     102.81(2)
_cell_angle_gamma     90.00
_cell_volume     1406(3)
_cell_formula_units_Z     4
_cell_measurement_reflns_used     3005
_cell_measurement_theta_min     2.54
_cell_measurement_theta_max     27.26
_cell_measurement_temperature     291(2)
_exptl_crystal_description     BLOCK
_exptl_crystal_colour     BLACK
_exptl_crystal_size_max     0.30
_exptl_crystal_size_mid     0.26
_exptl_crystal_size_min     0.23
_exptl_crystal_density_diffrn     1.279
_exptl_crystal_density_meas     ?
_exptl_crystal_density_method     'not measured'
_exptl_crystal_F_000     572
_exptl_absorpt_coefficient_mu     0.270
_exptl_absorpt_correction_type     multi-scan
_exptl_absorpt_process_details     '(SADABS; Sheldrick, 1996)'
_exptl_absorpt_correction_T_min     0.9228
_exptl_absorpt_correction_T_max     0.9392
_exptl_special_details
;
;
_diffrn_ambient_temperature     291(2)
_diffrn_radiation_type     MoK\a
_diffrn_radiation_wavelength     0.71073
_diffrn_radiation_source     'fine-focus sealed tube'
_diffrn_radiation_monochromator     graphite
_diffrn_measurement_device_type     'Bruker SMART CCD area-detector'
_diffrn_measurement_method     'phi and omega scans'
_diffrn_detector_area_resol_mean     ?
_diffrn_reflns_number     7172
_diffrn_reflns_av_R_equivalents     0.0373
_diffrn_reflns_av_sigmaI/netI     0.0424
_diffrn_reflns_theta_min     2.54
_diffrn_reflns_theta_max     25.50
_diffrn_reflns_theta_full     25.50
_diffrn_measured_fraction_theta_max     0.996
_diffrn_measured_fraction_theta_full     0.996
_diffrn_reflns_limit_h_min     -13
_diffrn_reflns_limit_h_max     11
_diffrn_reflns_limit_k_min     -13
_diffrn_reflns_limit_k_max     14
_diffrn_reflns_limit_l_min     -13
_diffrn_reflns_limit_l_max     13
_diffrn_standards_number     0
_diffrn_standards_interval_count     ?
_diffrn_standards_interval_time     ?
_diffrn_standards_decay_%     ?
_refine_special_details
;
Refinement of <i>F</i>^2^ against ALL reflections. The weighted <i>R</i>-factor
<i>wR</i> and
goodness of fit <i>S</i> are based on <i>F</i>^2^, conventional
<i>R</i>-factors <i>R</i> are based
on <i>F</i>, with <i>F</i> set to zero for negative <i>F</i>^2^. The threshold
expression of
<i>F</i>^2^ > \s(<i>F</i>^2^) is used only for calculating <i>R</i>-factors(gt)
<i>etc</i>. and is
not relevant to the choice of reflections for refinement. <i>R</i>-factors
based
on <i>F</i>^2^ are statistically about twice as large as those based on
<i>F</i>, and <i>R</i>-
factors based on ALL data will be even larger.
;
_reflns_number_total     2609
_reflns_number_gt     2120
_reflns_threshold_expression     >2sigma(I)
_refine_ls_structure_factor_coef     Fsqd
_refine_ls_matrix_type     full
_refine_ls_R_factor_all     0.0608
_refine_ls_R_factor_gt     0.0476
_refine_ls_wR_factor_gt     0.1297
_refine_ls_wR_factor_ref     0.1396
_refine_ls_goodness_of_fit_ref     1.029
_refine_ls_restrained_S_all     1.029
_refine_ls_number_reflns     2609
_refine_ls_number_parameters     167
_refine_ls_number_restraints     0
_refine_ls_hydrogen_treatment     constr
_refine_ls_weighting_scheme     calc
_refine_ls_weighting_details
         'calc w=1/[\s^2^(Fo^2^)+(0.0696P)^2^+0.6783P] where P=(Fo^2^+2Fc^2^)/3'
_atom_sites_solution_hydrogens     geom
_atom_sites_solution_primary     direct
_atom_sites_solution_secondary     difmap
_refine_ls_shift/su_max     0.001
_refine_ls_shift/su_mean     0.000
_refine_diff_density_max     0.444
_refine_diff_density_min     -0.217
_refine_ls_extinction_method     none
_refine_ls_extinction_coef     ?
_refine_ls_abs_structure_Rogers     ?
loop_
    _atom_type_symbol
    _atom_type_description
    _atom_type_scat_dispersion_real
    _atom_type_scat_dispersion_imag
    _atom_type_scat_source
    'C' 'C' 0.0033 0.0016
                         'International Tables Vol C Tables 4.2.6.8 and 6.1.1.4'
    'H' 'H' 0.0000 0.0000
                         'International Tables Vol C Tables 4.2.6.8 and 6.1.1.4'
    'N' 'N' 0.0061 0.0033
                         'International Tables Vol C Tables 4.2.6.8 and 6.1.1.4'
    'O' 'O' 0.0106 0.0060
                         'International Tables Vol C Tables 4.2.6.8 and 6.1.1.4'
    'Cl' 'Cl' 0.1484 0.1585
                         'International Tables Vol C Tables 4.2.6.8 and 6.1.1.4'
_computing_data_collection     'SMART (Bruker, 2002)'
_computing_cell_refinement     'SAINT (Bruker, 2002)'
_computing_data_reduction     'SAINT (Bruker, 2002)'
_computing_structure_solution     'SHELXS97 (Sheldrick, 2008)'
_computing_structure_refinement     'SHELXL97 (Sheldrick, 2008)'
_computing_molecular_graphics     'SHELXTL (Sheldrick, 2008)'
_computing_publication_material     'publCIF (Westrip, 2009)'
loop_
    _atom_site_type_symbol
    _atom_site_label
    _atom_site_fract_x
    _atom_site_fract_y
    _atom_site_fract_z
    _atom_site_U_iso_or_equiv
    _atom_site_adp_type
    _atom_site_calc_flag
    _atom_site_refinement_flags
    _atom_site_occupancy
    _atom_site_disorder_assembly
    _atom_site_disorder_group
    Cl Cl1 0.05896(6) 0.43910(4) 0.31130(6) 0.0548(2) Uani d . 1 . .
    O O1 0.64998(19) 1.16127(15) 0.74894(19) 0.0700(6) Uani d . 1 . .
    O O2 0.78794(19) 0.86362(13) 0.53807(17) 0.0633(5) Uani d . 1 . .
    N N1 0.92752(17) 1.26424(15) 0.43535(17) 0.0452(5) Uani d . 1 . .
    H H1D 0.9687 1.3101 0.3992 0.054 Uiso calc R 1 . .
    N N2 0.67191(18) 1.06169(14) 0.71219(17) 0.0425(4) Uani d . 1 . .
    N N3 0.73993(17) 0.92068(14) 0.61433(16) 0.0395(4) Uani d . 1 . .
    C C1 0.8082(2) 1.23103(17) 0.5864(2) 0.0437(5) Uani d . 1 . .
    H H1 0.7700 1.2586 0.6473 0.052 Uiso calc R 1 . .
    C C2 0.8735(2) 1.30278(18) 0.5247(2) 0.0479(6) Uani d . 1 . .
    H H2 0.8799 1.3784 0.5454 0.057 Uiso calc R 1 . .
    C C3 0.9190(2) 1.15584(18) 0.4007(2) 0.0437(5) Uani d . 1 . .
    H H3 0.9562 1.1321 0.3375 0.052 Uiso calc R 1 . .
    C C4 0.8550(2) 1.07904(17) 0.45867(19) 0.0391(5) Uani d . 1 . .
    H H4 0.8484 1.0045 0.4336 0.047 Uiso calc R 1 . .
    C C5 0.80009(18) 1.11518(16) 0.55597(18) 0.0343(4) Uani d . 1 . .
    C C6 0.73824(19) 1.03513(16) 0.62469(18) 0.0348(5) Uani d . 1 . .
    C C7 0.6107(2) 0.95916(19) 0.7557(2) 0.0446(5) Uani d . 1 . .
    C C8 0.6900(2) 0.86274(18) 0.7158(2) 0.0479(6) Uani d . 1 . .
    C C9 0.6147(3) 0.9682(3) 0.8936(3) 0.0755(9) Uani d . 1 . .
    H H9A 0.7009 0.9699 0.9387 0.113 Uiso calc R 1 . .
    H H9B 0.5727 0.9047 0.9193 0.113 Uiso calc R 1 . .
    H H9C 0.5729 1.0358 0.9093 0.113 Uiso calc R 1 . .
    C C10 0.4731(3) 0.9600(3) 0.6823(3) 0.0760(9) Uani d . 1 . .
    H H10A 0.4336 1.0290 0.6972 0.114 Uiso calc R 1 . .
    H H10B 0.4285 0.8981 0.7078 0.114 Uiso calc R 1 . .
    H H10C 0.4713 0.9533 0.5959 0.114 Uiso calc R 1 . .
    C C11 0.8094(3) 0.8328(3) 0.8176(3) 0.0673(8) Uani d . 1 . .
    H H11A 0.8630 0.7836 0.7837 0.101 Uiso calc R 1 . .
    H H11B 0.7839 0.7962 0.8849 0.101 Uiso calc R 1 . .
    H H11C 0.8546 0.9002 0.8465 0.101 Uiso calc R 1 . .
    C C12 0.6206(4) 0.7561(2) 0.6664(3) 0.0855(11) Uani d . 1 . .
    H H12A 0.5572 0.7731 0.5938 0.128 Uiso calc R 1 . .
    H H12B 0.5814 0.7245 0.7279 0.128 Uiso calc R 1 . .
    H H12C 0.6795 0.7031 0.6462 0.128 Uiso calc R 1 . .
loop_
    _atom_site_aniso_label
    _atom_site_aniso_U_11
    _atom_site_aniso_U_22
    _atom_site_aniso_U_33
    _atom_site_aniso_U_12
    _atom_site_aniso_U_13
    _atom_site_aniso_U_23
    Cl1 0.0756(5) 0.0354(3) 0.0595(4) -0.0077(2) 0.0278(3) 0.0030(2)
    O1 0.0900(14) 0.0420(9) 0.0963(15) 0.0035(9) 0.0597(12) -0.0127(9)
    O2 0.0960(14) 0.0354(8) 0.0746(12) -0.0055(8) 0.0536(11) -0.0104(8)
    N1 0.0455(11) 0.0403(10) 0.0500(11) -0.0080(8) 0.0114(9) 0.0098(8)
    N2 0.0454(11) 0.0370(9) 0.0502(11) 0.0003(7) 0.0215(9) -0.0023(7)
    N3 0.0471(11) 0.0319(8) 0.0438(10) -0.0033(7) 0.0197(8) -0.0025(7)
    C1 0.0529(14) 0.0357(11) 0.0439(12) -0.0023(9) 0.0134(10) -0.0043(9)
    C2 0.0575(15) 0.0315(10) 0.0526(14) -0.0059(9) 0.0082(11) -0.0007(9)
    C3 0.0432(13) 0.0431(11) 0.0476(12) 0.0019(9) 0.0159(10) 0.0056(9)
    C4 0.0428(12) 0.0329(10) 0.0439(12) -0.0007(8) 0.0142(10) 0.0002(8)
    C5 0.0331(11) 0.0316(9) 0.0378(11) -0.0006(8) 0.0065(8) 0.0010(8)
    C6 0.0356(11) 0.0329(10) 0.0377(11) -0.0004(8) 0.0115(9) -0.0010(8)
    C7 0.0433(13) 0.0459(12) 0.0495(13) -0.0048(9) 0.0206(10) 0.0017(9)
    C8 0.0563(14) 0.0375(11) 0.0575(14) -0.0053(10) 0.0288(12) 0.0041(9)
    C9 0.102(3) 0.0758(19) 0.0605(17) 0.0035(17) 0.0428(17) 0.0043(14)
    C10 0.0460(16) 0.080(2) 0.102(3) -0.0054(14) 0.0163(16) 0.0114(17)
    C11 0.0678(18) 0.0642(16) 0.0743(18) 0.0131(13) 0.0250(15) 0.0262(14)
    C12 0.103(3) 0.0554(16) 0.116(3) -0.0362(17) 0.064(2) -0.0199(17)
_geom_special_details
;
All e.s.d.'s (except the e.s.d. in the dihedral angle between two l.s. planes)
are estimated using the full covariance matrix. The cell e.s.d.'s are taken
into account individually in the estimation of e.s.d.'s in distances, angles
and torsion angles; correlations between e.s.d.'s in cell parameters are only
used when they are defined by crystal symmetry. An approximate (isotropic)
treatment of cell e.s.d.'s is used for estimating e.s.d.'s involving l.s.
planes.
;
loop_
    _geom_bond_atom_site_label_1
    _geom_bond_atom_site_label_2
    _geom_bond_site_symmetry_2
    _geom_bond_distance
    _geom_bond_publ_flag
    O1 N2 . 1.295(3) ?
    O2 N3 . 1.285(2) ?
    N1 C2 . 1.343(3) ?
    N1 C3 . 1.346(3) ?
    N1 H1D . 0.8600 ?
    N2 C6 . 1.371(3) ?
    N2 C7 . 1.522(3) ?
    N3 C6 . 1.370(3) ?
    N3 C8 . 1.523(3) ?
    C1 C2 . 1.387(3) ?
    C1 C5 . 1.421(3) ?
    C1 H1 . 0.9300 ?
    C2 H2 . 0.9300 ?
    C3 C4 . 1.392(3) ?
    C3 H3 . 0.9300 ?
    C4 C5 . 1.415(3) ?
    C4 H4 . 0.9300 ?
    C5 C6 . 1.475(3) ?
    C7 C9 . 1.529(4) ?
    C7 C10 . 1.536(4) ?
    C7 C8 . 1.559(3) ?
    C8 C12 . 1.518(4) ?
    C8 C11 . 1.563(4) ?
    C9 H9A . 0.9600 ?
    C9 H9B . 0.9600 ?
    C9 H9C . 0.9600 ?
    C10 H10A . 0.9600 ?
    C10 H10B . 0.9600 ?
    C10 H10C . 0.9600 ?
    C11 H11A . 0.9600 ?
    C11 H11B . 0.9600 ?
    C11 H11C . 0.9600 ?
    C12 H12A . 0.9600 ?
    C12 H12B . 0.9600 ?
    C12 H12C . 0.9600 ?
loop_
    _geom_angle_atom_site_label_1
    _geom_angle_atom_site_label_2
    _geom_angle_atom_site_label_3
    _geom_angle_site_symmetry_1
    _geom_angle_site_symmetry_3
    _geom_angle
    _geom_angle_publ_flag
    C2 N1 C3 . . 121.81(19) ?
    C2 N1 H1D . . 119.1 ?
    C3 N1 H1D . . 119.1 ?
    O1 N2 C6 . . 126.78(18) ?
    O1 N2 C7 . . 120.83(19) ?
    C6 N2 C7 . . 112.09(17) ?
    O2 N3 C6 . . 126.73(17) ?
    O2 N3 C8 . . 120.85(18) ?
    C6 N3 C8 . . 112.09(17) ?
    C2 C1 C5 . . 119.6(2) ?
    C2 C1 H1 . . 120.2 ?
    C5 C1 H1 . . 120.2 ?
    N1 C2 C1 . . 120.7(2) ?
    N1 C2 H2 . . 119.6 ?
    C1 C2 H2 . . 119.6 ?
    N1 C3 C4 . . 120.6(2) ?
    N1 C3 H3 . . 119.7 ?
    C4 C3 H3 . . 119.7 ?
    C3 C4 C5 . . 119.5(2) ?
    C3 C4 H4 . . 120.2 ?
    C5 C4 H4 . . 120.2 ?
    C4 C5 C1 . . 117.69(18) ?
    C4 C5 C6 . . 121.17(19) ?
    C1 C5 C6 . . 121.13(19) ?
    N3 C6 N2 . . 108.00(17) ?
    N3 C6 C5 . . 125.80(18) ?
    N2 C6 C5 . . 126.18(19) ?
    N2 C7 C9 . . 110.2(2) ?
    N2 C7 C10 . . 105.5(2) ?
    C9 C7 C10 . . 109.9(2) ?
    N2 C7 C8 . . 101.19(18) ?
    C9 C7 C8 . . 116.3(2) ?
    C10 C7 C8 . . 112.8(2) ?
    C12 C8 N3 . . 110.0(2) ?
    C12 C8 C7 . . 117.4(2) ?
    N3 C8 C7 . . 100.76(18) ?
    C12 C8 C11 . . 109.7(3) ?
    N3 C8 C11 . . 105.4(2) ?
    C7 C8 C11 . . 112.6(2) ?
    C7 C9 H9A . . 109.5 ?
    C7 C9 H9B . . 109.5 ?
    H9A C9 H9B . . 109.5 ?
    C7 C9 H9C . . 109.5 ?
    H9A C9 H9C . . 109.5 ?
    H9B C9 H9C . . 109.5 ?
    C7 C10 H10A . . 109.5 ?
    C7 C10 H10B . . 109.5 ?
    H10A C10 H10B . . 109.5 ?
    C7 C10 H10C . . 109.5 ?
    H10A C10 H10C . . 109.5 ?
    H10B C10 H10C . . 109.5 ?
    C8 C11 H11A . . 109.5 ?
    C8 C11 H11B . . 109.5 ?
    H11A C11 H11B . . 109.5 ?
    C8 C11 H11C . . 109.5 ?
    H11A C11 H11C . . 109.5 ?
    H11B C11 H11C . . 109.5 ?
    C8 C12 H12A . . 109.5 ?
    C8 C12 H12B . . 109.5 ?
    H12A C12 H12B . . 109.5 ?
    C8 C12 H12C . . 109.5 ?
    H12A C12 H12C . . 109.5 ?
    H12B C12 H12C . . 109.5 ?
loop_
    _geom_torsion_atom_site_label_1
    _geom_torsion_atom_site_label_2
    _geom_torsion_atom_site_label_3
    _geom_torsion_atom_site_label_4
    _geom_torsion_site_symmetry_1
    _geom_torsion_site_symmetry_2
    _geom_torsion_site_symmetry_3
    _geom_torsion_site_symmetry_4
    _geom_torsion
    _geom_torsion_publ_flag
    C3 N1 C2 C1 . . . . 1.1(3) ?
    C5 C1 C2 N1 . . . . 1.0(3) ?
    C2 N1 C3 C4 . . . . -1.1(3) ?
    N1 C3 C4 C5 . . . . -0.9(3) ?
    C3 C4 C5 C1 . . . . 2.9(3) ?
    C3 C4 C5 C6 . . . . -176.24(19) ?
    C2 C1 C5 C4 . . . . -2.9(3) ?
    C2 C1 C5 C6 . . . . 176.2(2) ?
    O2 N3 C6 N2 . . . . 176.6(2) ?
    C8 N3 C6 N2 . . . . -10.0(2) ?
    O2 N3 C6 C5 . . . . -4.9(3) ?
    C8 N3 C6 C5 . . . . 168.50(19) ?
    O1 N2 C6 N3 . . . . 179.6(2) ?
    C7 N2 C6 N3 . . . . -6.8(2) ?
    O1 N2 C6 C5 . . . . 1.1(4) ?
    C7 N2 C6 C5 . . . . 174.72(19) ?
    C4 C5 C6 N3 . . . . 8.4(3) ?
    C1 C5 C6 N3 . . . . -170.7(2) ?
    C4 C5 C6 N2 . . . . -173.4(2) ?
    C1 C5 C6 N2 . . . . 7.5(3) ?
    O1 N2 C7 C9 . . . . -42.7(3) ?
    C6 N2 C7 C9 . . . . 143.3(2) ?
    O1 N2 C7 C10 . . . . 76.0(3) ?
    C6 N2 C7 C10 . . . . -98.1(2) ?
    O1 N2 C7 C8 . . . . -166.4(2) ?
    C6 N2 C7 C8 . . . . 19.6(2) ?
    O2 N3 C8 C12 . . . . -40.2(3) ?
    C6 N3 C8 C12 . . . . 146.0(2) ?
    O2 N3 C8 C7 . . . . -164.7(2) ?
    C6 N3 C8 C7 . . . . 21.4(2) ?
    O2 N3 C8 C11 . . . . 78.0(3) ?
    C6 N3 C8 C11 . . . . -95.8(2) ?
    N2 C7 C8 C12 . . . . -141.9(2) ?
    C9 C7 C8 C12 . . . . 98.7(3) ?
    C10 C7 C8 C12 . . . . -29.7(3) ?
    N2 C7 C8 N3 . . . . -22.6(2) ?
    C9 C7 C8 N3 . . . . -142.0(2) ?
    C10 C7 C8 N3 . . . . 89.7(2) ?
    N2 C7 C8 C11 . . . . 89.3(2) ?
    C9 C7 C8 C11 . . . . -30.1(3) ?
    C10 C7 C8 C11 . . . . -158.4(2) ?
loop_
    _geom_hbond_atom_site_label_D
    _geom_hbond_atom_site_label_H
    _geom_hbond_atom_site_label_A
    _geom_hbond_site_symmetry_A
    _geom_hbond_distance_DH
    _geom_hbond_distance_HA
    _geom_hbond_distance_DA
    _geom_hbond_angle_DHA
    N1 H1D Cl1 1_665 0.86 2.17 3.028(3) 174.0
data_New_Global_Publ_Block
_journal_date_recd_electronic     2008-12-11
_journal_date_accepted     2008-12-18
_journal_name_full     'Acta Crystallographica, Section E'
_journal_year     2009
_journal_volume     65
_journal_issue      1
_journal_page_first     o200
_journal_page_last     o200
_journal_paper_category     QO
_journal_coeditor_code     BX2189
_publ_contact_author_name     'Kai Jiang'
_publ_contact_author_address
;
College of Chemistry and Environmental Science
 Henan Normal University
  Xinxiang
 453002
 P. R. China
;
_publ_contact_author_email     'gaozhy201@sohu.com'
_publ_contact_author_fax     '86 373 3326336'
_publ_contact_author_phone     '86 373 3326209'
_publ_section_title
;
4,4,5,5-Tetramethyl-2-(4-pyridinio)imidazoline-1-oxyl-3-oxide chloride
;
loop_
    _publ_author_name
    _publ_author_footnote
    _publ_author_address
    'Chang, Jiu Li' .
;
College of Chemistry and Environmental Science
Henan Normal University
Xinxiang
453002
People's Republic of China
;
    'Gao, Zhi Yong' .
;
College of Chemistry and Environmental Science
Henan Normal University
Xinxiang
453002
People's Republic of China
;
    'Jiang, Kai' .
;
College of Chemistry and Environmental Science
Henan Normal University
Xinxiang
453002
People's Republic of China
;
_publ_section_synopsis     .
