# Supplementary material for: 4,4,5,5-Tetramethyl-2-(4-pyridinio)imidazoline-1-oxyl-3-oxide chloride
Source: Acta Crystallogr Sect E Struct Rep Online. 2008 Dec 24;65(Pt 1):o200. doi: 10.1107/S1600536808043158 (PMC2968106; doi:10.1107/S1600536808043158)
Supplement: Supplementary file 2 [file e-65-0o200-Isup2.hkl]

# 
# h,k,l, Fc-squared, Fo-squared, sigma(Fo-squared) and status flag 
# 
data_I
_shelx_title ' ta2 in P2(1)/c' 
_shelx_refln_list_code          4 
_shelx_F_calc_maximum      150.78 
_exptl_crystal_F_000       572.00 
_reflns_d_resolution_high  0.8255 
 
loop_ 
 _symmetry_equiv_pos_as_xyz 
 'x, y, z' 
 '-x, y+1/2, -z+1/2' 
 '-x, -y, -z' 
 'x, -y-1/2, z-1/2' 
 
_cell_length_a    10.8634 
_cell_length_b    11.9274 
_cell_length_c    11.1301 
_cell_angle_alpha  90.000 
_cell_angle_beta  102.814 
_cell_angle_gamma  90.000 
 
_shelx_F_squared_multiplier     1.000 
 
loop_ 
 _refln_index_h 
 _refln_index_k 
 _refln_index_l 
 _refln_F_squared_calc 
 _refln_F_squared_meas 
 _refln_F_squared_sigma 
 _refln_observed_status 
   2   0   0     2820.99     2494.24    130.97 o 
   3   0   0      109.33      100.09      7.78 o 
   4   0   0      970.56      821.82     28.88 o 
   5   0   0        0.56        1.20      0.82 o 
   6   0   0      235.83      243.89      9.47 o 
   7   0   0     1603.73     1666.04     91.68 o 
   8   0   0      339.58      336.96     23.50 o 
   9   0   0      240.99      249.44      8.64 o 
  10   0   0       15.29       12.18      1.42 o 
  11   0   0        0.01       -0.35      4.45 o 
  12   0   0        0.13        0.26      5.23 o 
   1   1   0       59.45       64.15      2.09 o 
   2   1   0     3407.32     3247.61     71.59 o 
   3   1   0     1200.50     1246.25     27.57 o 
   4   1   0      305.34      234.31      5.76 o 
   5   1   0      296.29      313.43      6.64 o 
   6   1   0      102.01       94.39      2.63 o 
   7   1   0       15.07       12.95      2.19 o 
   8   1   0      173.11      181.88      5.96 o 
   9   1   0        1.24        2.74      1.29 o 
  10   1   0        0.67       -0.39      1.35 o 
  11   1   0        6.37       16.06      4.73 o 
  12   1   0        2.85        1.92      4.05 o 
   0   2   0     1704.14     1855.64     50.99 o 
   1   2   0     1716.68     1585.73     79.99 o 
   2   2   0      499.44      522.38     14.85 o 
   3   2   0      875.37      909.46     25.22 o 
   4   2   0      673.61      652.69     14.29 o 
   5   2   0      167.74      160.89      3.68 o 
   6   2   0      104.36       93.61      2.39 o 
   7   2   0       72.07       74.50      2.97 o 
   8   2   0       46.48       50.72      3.12 o 
   9   2   0      151.36      147.12      5.24 o 
  10   2   0      123.30      128.02      5.93 o 
  11   2   0       22.77       26.14      5.43 o 
  12   2   0        0.63       -0.45      5.23 o 
   1   3   0      908.34     1071.13     42.59 o 
   2   3   0     3024.38     3228.42    116.60 o 
   3   3   0      592.54      594.66     16.48 o 
   4   3   0     1460.03     1510.44     33.19 o 
   5   3   0     2193.30     2033.10     40.75 o 
   6   3   0      813.88      799.31     16.41 o 
   7   3   0       36.71       35.41      2.14 o 
   8   3   0       38.76       37.26      3.28 o 
   9   3   0       86.90       98.79      3.98 o 
  10   3   0       71.49       68.53      6.09 o 
  11   3   0       15.30       18.83      4.92 o 
  12   3   0        8.82        9.64      4.46 o 
   0   4   0       19.52       26.44      2.24 o 
   1   4   0      511.95      563.56     17.06 o 
   2   4   0     2189.51     2225.61     62.40 o 
   3   4   0      102.39       92.47      6.00 o 
   4   4   0      133.93      111.92      2.91 o 
   5   4   0        1.08        0.66      0.58 o 
   6   4   0      182.88      184.66      4.34 o 
   7   4   0        5.42        6.95      1.32 o 
   8   4   0       76.30       93.33      4.22 o 
   9   4   0      112.98      125.58     13.00 o 
  10   4   0       13.25       14.31      1.60 o 
  11   4   0        2.78        5.36      3.36 o 
  12   4   0        0.06        4.10      4.36 o 
   1   5   0       99.12       90.45      2.45 o 
   2   5   0      377.89      407.92      9.18 o 
   3   5   0     4534.70     4717.49    141.63 o 
   4   5   0     1257.75     1172.70     25.98 o 
   5   5   0      112.13      123.77      4.51 o 
   6   5   0      851.23      819.96     18.29 o 
   7   5   0      298.01      325.00      8.95 o 
   8   5   0       60.85       66.67      3.12 o 
   9   5   0        9.70       13.08      1.49 o 
  10   5   0       43.38       38.54      2.50 o 
  11   5   0        1.92        4.45      4.29 o 
  12   5   0        0.99        0.00      8.44 o 
   0   6   0     1122.79     1220.93     56.09 o 
   1   6   0      645.82      723.98     24.29 o 
   2   6   0      126.03       84.74      2.43 o 
   3   6   0        8.06        5.26      0.65 o 
   4   6   0       28.46       29.11      2.87 o 
   5   6   0       31.76       32.73      1.88 o 
   6   6   0      139.03      140.21      3.77 o 
   7   6   0       21.68       18.78      2.26 o 
   8   6   0       32.84       33.20      3.65 o 
   9   6   0       89.38      101.48      4.66 o 
  10   6   0       52.54       66.18      4.55 o 
  11   6   0        9.12       12.77      3.29 o 
   1   7   0        3.95        3.49      1.19 o 
   2   7   0      749.56      870.89     27.88 o 
   3   7   0      222.87      276.32      7.12 o 
   4   7   0       85.52       92.86      2.98 o 
   5   7   0       43.73       45.98      2.08 o 
   6   7   0      647.02      620.72     14.14 o 
   7   7   0       69.04       70.63      2.82 o 
   8   7   0       31.72       29.21      5.61 o 
   9   7   0      172.54      186.16      7.31 o 
  10   7   0        5.86        5.39      4.40 o 
  11   7   0       16.39       15.40      7.57 o 
   0   8   0      643.64      588.27     28.05 o 
   1   8   0      267.21      247.92     15.98 o 
   2   8   0      411.05      424.94     13.06 o 
   3   8   0      228.62      240.97      7.93 o 
   4   8   0       24.50       25.44      1.65 o 
   5   8   0      340.75      360.94     10.23 o 
   6   8   0       20.95       16.76      1.21 o 
   7   8   0        5.47        4.47      1.85 o 
   8   8   0        4.57        3.96      2.38 o 
   9   8   0       41.92       38.82      7.26 o 
  10   8   0      130.51      149.35      9.45 o 
   1   9   0       28.45       24.40      2.05 o 
   2   9   0      110.63      123.46      5.77 o 
   3   9   0       16.28       17.16      1.16 o 
   4   9   0      153.99      177.08      5.45 o 
   5   9   0      741.17      793.54     18.61 o 
   6   9   0        4.55        2.79      0.95 o 
   7   9   0        1.69        0.94      1.79 o 
   8   9   0       23.88       25.43      2.24 o 
   9   9   0        2.59        0.83      1.21 o 
  10   9   0       95.62       89.31      4.68 o 
   0  10   0     1918.65     1730.41     79.73 o 
   1  10   0       16.27       16.71      1.86 o 
   2  10   0       54.62       64.58      4.29 o 
   3  10   0      464.01      485.95     18.36 o 
   4  10   0        1.09        0.19      0.70 o 
   5  10   0        4.28        5.02      0.90 o 
   6  10   0       25.33       28.06      1.59 o 
   7  10   0      255.20      271.74      8.13 o 
   8  10   0       93.71      100.98      6.72 o 
   9  10   0       64.50       71.87      6.27 o 
   1  11   0       48.04       37.79      2.71 o 
   2  11   0      257.23      249.26     11.95 o 
   3  11   0        0.28        1.00      1.09 o 
   4  11   0        1.41        2.92      0.86 o 
   5  11   0      242.20      265.76      7.35 o 
   6  11   0       20.84       24.57      1.93 o 
   7  11   0        0.44        0.78      1.65 o 
   8  11   0       10.25        7.24      1.65 o 
   0  12   0        2.33       -0.57      1.58 o 
   1  12   0        6.76        5.54      1.63 o 
   2  12   0        0.08       -1.33      0.89 o 
   3  12   0        1.20        1.43      1.14 o 
   4  12   0       32.08       39.68      2.88 o 
   5  12   0       12.09        7.58      1.32 o 
   6  12   0        0.30        2.30      1.07 o 
   7  12   0        1.17       -0.14      0.98 o 
   1  13   0       51.41       46.33      4.65 o 
   2  13   0       83.98       86.85      4.54 o 
   3  13   0       42.01       40.82      3.52 o 
   4  13   0       96.72      101.91      5.06 o 
   5  13   0      127.59      142.38      6.44 o 
   0  14   0       59.60       44.92      4.48 o 
   1  14   0       78.90       71.98      4.06 o 
   2  14   0        0.39       -0.84      1.81 o 
   3  14   0        1.94        4.27      1.59 o 
 -12   1   1       12.81       26.98      5.69 o 
 -11   1   1        0.00        0.50      5.09 o 
 -10   1   1       40.46       47.01      6.03 o 
  -9   1   1       25.63       28.64      1.72 o 
  -8   1   1        9.27        7.51      1.59 o 
  -7   1   1      391.62      418.32     10.11 o 
  -6   1   1       14.03        7.53      0.49 o 
  -5   1   1     2048.10     2093.40     41.87 o 
  -4   1   1     2265.82     2022.34     40.22 o 
  -3   1   1      846.32      874.03     19.67 o 
  -2   1   1     1061.33     1179.68     23.69 o 
  -1   1   1     7784.41     8135.37    323.86 o 
   0   1   1     3202.91     3451.75    393.51 o 
   1   1   1     6808.62     7069.75    203.40 o 
   2   1   1    22733.19    23564.15   1228.17 o 
   3   1   1     9132.54     9370.56    266.79 o 
   4   1   1      242.15      258.45      8.33 o 
   5   1   1     1589.97     1588.41     46.51 o 
   6   1   1        4.18        8.96      3.20 o 
   7   1   1      106.70      108.82      3.99 o 
   8   1   1       49.20       39.05      3.96 o 
   9   1   1        0.43        1.44      1.44 o 
  10   1   1       13.38        8.73      1.34 o 
  11   1   1       29.82       34.36      4.02 o 
  12   1   1       45.09       32.72      6.41 o 
 -12   2   1        0.06        6.68      4.00 o 
 -11   2   1        9.70       18.60      4.94 o 
 -10   2   1      263.15      289.70     15.55 o 
  -9   2   1       22.08       22.65      2.75 o 
  -8   2   1      100.23      105.80      3.90 o 
  -7   2   1       36.64       41.20      1.51 o 
  -6   2   1      171.75      171.90      3.97 o 
  -5   2   1      119.84       93.07      3.20 o 
  -4   2   1       56.70       65.38      1.72 o 
  -3   2   1     6589.61     6202.65    122.06 o 
  -2   2   1     1727.11     1794.50     66.20 o 
  -1   2   1     1378.09     1660.38     55.64 o 
   0   2   1       75.29       35.38      1.20 o 
   1   2   1       50.33       86.16      2.13 o 
   2   2   1       17.06       11.36      1.04 o 
   3   2   1      134.96      145.79      4.15 o 
   4   2   1      100.70       97.81      2.36 o 
   5   2   1        2.95        0.82      1.01 o 
   6   2   1       27.26       29.44      2.38 o 
   7   2   1      744.84      699.26     19.04 o 
   8   2   1       67.08       71.80      3.50 o 
   9   2   1       39.85       41.04      3.98 o 
  10   2   1        6.02       11.15      2.14 o 
  11   2   1        1.75        4.21      4.62 o 
  12   2   1        1.45        4.31      6.34 o 
 -12   3   1        0.03        5.88      4.06 o 
 -11   3   1        2.79        2.59      4.05 o 
 -10   3   1       41.25       40.45      4.08 o 
  -9   3   1        2.40        0.00      1.34 o 
  -8   3   1       20.45       18.81      4.14 o 
  -7   3   1     2061.30     2059.35     41.39 o 
  -6   3   1      265.41      221.27      5.00 o 
  -5   3   1      525.95      473.29      9.94 o 
  -4   3   1        8.78       25.44      1.63 o 
  -3   3   1       58.24       18.07      0.75 o 
  -2   3   1      383.52      302.65     14.01 o 
  -1   3   1      890.69     1003.18     39.53 o 
   0   3   1      420.77      611.19     16.97 o 
   1   3   1     1125.51     1077.16     35.38 o 
   2   3   1       85.33       87.87      2.98 o 
   3   3   1       44.19       40.54      2.01 o 
   4   3   1        3.64        5.88      1.13 o 
   5   3   1      349.56      340.70      7.28 o 
   6   3   1       10.54       15.61      1.07 o 
   7   3   1       55.21       55.62      5.44 o 
   8   3   1      309.78      310.66      9.45 o 
   9   3   1        7.91       13.64      1.72 o 
  10   3   1       31.05       32.38      2.40 o 
  11   3   1        6.42        6.58      1.36 o 
  12   3   1        2.08        6.76      4.47 o 
 -12   4   1       12.28       30.43      6.49 o 
 -11   4   1       28.19       22.03      5.56 o 
 -10   4   1        1.17        1.12      1.56 o 
  -9   4   1       11.56       14.67      1.47 o 
  -8   4   1      523.08      525.92     14.79 o 
  -7   4   1       76.74       74.68      2.57 o 
  -6   4   1      142.81      171.92      8.80 o 
  -5   4   1      366.75      387.00      8.83 o 
  -4   4   1      321.98      307.65      7.11 o 
  -3   4   1     2078.49     2110.68     45.45 o 
  -2   4   1      773.02      919.31     36.66 o 
  -1   4   1    10073.78     9858.60    268.53 o 
   0   4   1      878.31      814.67     22.63 o 
   1   4   1     1388.83     1420.67     66.76 o 
   2   4   1       94.75       92.82      5.55 o 
   3   4   1      386.79      415.67     13.58 o 
   4   4   1        8.72       19.93      1.21 o 
   5   4   1      106.85      122.50      4.50 o 
   6   4   1       20.84       18.71      3.14 o 
   7   4   1      170.59      176.14      5.87 o 
   8   4   1      632.31      633.41     17.78 o 
   9   4   1       56.68       70.69      3.31 o 
  10   4   1       33.64       35.78      2.39 o 
  11   4   1       13.75       19.80      2.99 o 
  12   4   1       38.47       20.48      9.24 o 
 -12   5   1       10.30        6.48      8.39 o 
 -11   5   1       14.27       15.69      5.25 o 
 -10   5   1       16.11       20.27      3.88 o 
  -9   5   1        1.86        1.56      2.30 o 
  -8   5   1       62.55       61.40      4.76 o 
  -7   5   1        0.52       -0.26      1.27 o 
  -6   5   1      245.29      248.89      6.06 o 
  -5   5   1       21.47       23.88      1.21 o 
  -4   5   1       11.17       18.74      0.91 o 
  -3   5   1       84.08       80.78      6.53 o 
  -2   5   1      176.51      222.39     13.99 o 
  -1   5   1      403.51      409.82     14.26 o 
   0   5   1     1885.16     1942.22     45.66 o 
   1   5   1       78.93      105.56      3.84 o 
   2   5   1      944.42     1167.30     31.22 o 
   3   5   1     1105.30     1193.00     31.31 o 
   4   5   1       44.15       43.35      1.59 o 
   5   5   1        0.86        2.41      1.59 o 
   6   5   1      119.32      115.49      3.76 o 
   7   5   1       11.06       11.22      3.70 o 
   8   5   1        1.31        3.61      1.04 o 
   9   5   1       23.73       18.19      2.65 o 
  10   5   1       16.66       20.22      3.97 o 
  11   5   1        1.12       -1.70      1.61 o 
 -11   6   1       22.98       12.51      8.67 o 
 -10   6   1       78.42       81.99      6.33 o 
  -9   6   1        8.04        5.07      2.32 o 
  -8   6   1      282.67      269.35     12.22 o 
  -7   6   1        1.38        0.57      0.95 o 
  -6   6   1       23.40       23.25      1.66 o 
  -5   6   1      131.20      127.10      3.43 o 
  -4   6   1      121.09      132.12      3.48 o 
  -3   6   1       91.22       87.27      2.48 o 
  -2   6   1      209.13      278.30     11.37 o 
  -1   6   1     3297.81     3331.45     91.30 o 
   0   6   1      920.24      920.30     21.95 o 
   1   6   1      397.35      429.27     27.32 o 
   2   6   1       63.68       71.55      2.19 o 
   3   6   1     1158.78     1354.14     47.79 o 
   4   6   1      124.38      105.48      2.95 o 
   5   6   1      618.09      622.12     13.97 o 
   6   6   1       87.18      107.51      4.04 o 
   7   6   1       86.65       81.93      5.29 o 
   8   6   1      306.97      348.93     11.97 o 
   9   6   1       26.62       35.38      3.68 o 
  10   6   1       19.26       15.88      3.23 o 
  11   6   1        0.03        0.75      3.18 o 
 -11   7   1        0.00       15.72      9.24 o 
 -10   7   1       20.53       29.55      2.43 o 
  -9   7   1        8.90       10.20      1.51 o 
  -8   7   1       94.48       91.53      4.15 o 
  -7   7   1      689.04      663.10     17.36 o 
  -6   7   1      463.29      487.15     11.32 o 
  -5   7   1      119.66      118.20      3.33 o 
  -4   7   1      247.16      276.64      6.64 o 
  -3   7   1      238.37      276.96     10.88 o 
  -2   7   1        0.04        2.82      0.53 o 
  -1   7   1      203.34      225.18      7.85 o 
   0   7   1      346.61      337.11     12.47 o 
   1   7   1     1041.40     1065.46     45.31 o 
   2   7   1      539.49      560.01     15.42 o 
   3   7   1      302.06      356.87      9.25 o 
   4   7   1      152.48      134.13      4.33 o 
   5   7   1        2.96        3.67      0.97 o 
   6   7   1        3.32        4.02      0.85 o 
   7   7   1       15.08       16.35      1.68 o 
   8   7   1       36.30       32.87      5.97 o 
   9   7   1        1.68        1.08      1.05 o 
  10   7   1        3.57        1.76      1.28 o 
 -10   8   1      221.16      248.04      9.38 o 
  -9   8   1       14.76       21.37      4.70 o 
  -8   8   1       76.08       90.07      4.25 o 
  -7   8   1       27.44       22.90      1.59 o 
  -6   8   1       27.59       27.64      1.45 o 
  -5   8   1      101.78      101.79      3.09 o 
  -4   8   1      468.94      510.25     19.40 o 
  -3   8   1      550.00      598.27     24.02 o 
  -2   8   1      131.30      153.93      8.50 o 
  -1   8   1        6.25        8.44      1.26 o 
   0   8   1       24.27       17.87      1.58 o 
   1   8   1       36.65       37.18      2.31 o 
   2   8   1        7.03       13.43      1.26 o 
   3   8   1        0.02       -0.41      0.66 o 
   4   8   1      134.39      147.75      5.29 o 
   5   8   1      249.92      263.10      6.56 o 
   6   8   1        6.09        8.33      3.26 o 
   7   8   1      252.12      282.05     10.05 o 
   8   8   1       58.00       57.10      5.43 o 
   9   8   1        2.18       19.16      9.12 o 
  10   8   1       10.20        7.91      1.69 o 
 -10   9   1       52.21       48.18      8.70 o 
  -9   9   1        8.73        3.75      1.76 o 
  -8   9   1       73.20       67.62      3.80 o 
  -7   9   1       92.14       87.44      6.97 o 
  -6   9   1       11.66       13.19      2.02 o 
  -5   9   1       65.22       62.90      2.29 o 
  -4   9   1       23.84       36.50      3.10 o 
  -3   9   1      580.96      628.77     23.47 o 
  -2   9   1     1167.60     1203.14     39.51 o 
  -1   9   1       85.43       75.40      3.69 o 
   0   9   1       43.76       37.19      2.52 o 
   1   9   1        1.52        1.03      0.56 o 
   2   9   1      624.58      643.88     26.87 o 
   3   9   1      154.85      153.67      4.25 o 
   4   9   1      143.77      165.28      4.50 o 
   5   9   1     1279.98     1293.91     46.21 o 
   6   9   1      129.59      128.39     10.22 o 
   7   9   1        0.00       -1.23      2.38 o 
   8   9   1       25.93       25.13      2.56 o 
   9   9   1       21.50       18.51      6.65 o 
  -9  10   1        6.52        7.30      4.77 o 
  -8  10   1       55.50       54.05      5.46 o 
  -7  10   1       21.58       21.10      1.71 o 
  -6  10   1        3.67        5.03      0.91 o 
  -5  10   1       34.99       45.27      2.45 o 
  -4  10   1        5.71        5.07      0.87 o 
  -3  10   1     1011.76     1045.89     52.39 o 
  -2  10   1      531.82      486.47     16.90 o 
  -1  10   1       11.61        6.34      1.44 o 
   0  10   1      191.01      184.85      7.33 o 
   1  10   1        6.43        6.88      1.42 o 
   2  10   1       17.24       11.82      1.07 o 
   3  10   1        4.47        6.81      0.92 o 
   4  10   1      288.74      312.30      7.80 o 
   5  10   1       14.64       19.75      1.54 o 
   6  10   1        0.99        0.51      0.81 o 
   7  10   1       46.18       47.65      3.05 o 
   8  10   1       10.75       15.25      2.44 o 
  -8  11   1        3.10        5.06      1.66 o 
  -7  11   1        7.86        7.33      1.32 o 
  -6  11   1       33.98       42.56      2.09 o 
  -5  11   1      235.99      257.58     11.79 o 
  -4  11   1       68.49       75.43      4.30 o 
  -3  11   1       11.61       10.95      1.92 o 
  -2  11   1        1.28        4.16      1.31 o 
  -1  11   1      137.20      125.84      6.43 o 
   0  11   1       14.97       11.79      2.11 o 
   1  11   1       11.96       14.70      1.81 o 
   2  11   1      335.65      378.70     16.23 o 
   3  11   1      102.70      125.00      9.77 o 
   4  11   1        0.12        0.42      0.71 o 
   5  11   1       10.06        9.28      1.12 o 
   6  11   1        0.28        0.79      1.20 o 
   7  11   1       16.60       16.57      2.22 o 
   8  11   1        0.45        2.24      1.40 o 
  -7  12   1       38.76       44.56      2.68 o 
  -6  12   1        7.79       13.25      1.33 o 
  -5  12   1       22.42       24.64      2.75 o 
  -4  12   1        1.63        2.63      1.37 o 
  -3  12   1      244.40      248.39     10.56 o 
  -2  12   1      304.87      297.02     11.20 o 
  -1  12   1       87.21       84.00      8.19 o 
   0  12   1      202.26      191.64      7.69 o 
   1  12   1      138.63      125.57      7.95 o 
   2  12   1       12.10       13.29      1.87 o 
   3  12   1        1.38        3.94      0.88 o 
   4  12   1       51.10       54.51      2.58 o 
   5  12   1        0.36       -0.56      1.48 o 
   6  12   1        0.86        2.99      1.74 o 
  -5  13   1        5.73        6.58      4.95 o 
  -4  13   1       17.66       20.40      4.47 o 
  -3  13   1        0.55        1.24      1.17 o 
  -2  13   1        3.84        4.93      1.46 o 
  -1  13   1        0.01        1.03      2.76 o 
   0  13   1       31.25       31.93      3.13 o 
   1  13   1        8.27       10.20      2.99 o 
   2  13   1       31.07       28.23      3.33 o 
   3  13   1       53.54       61.08      3.67 o 
   4  13   1       48.94       53.76      5.97 o 
   5  13   1        9.59        8.46      1.47 o 
  -3  14   1       10.44       11.75      1.98 o 
  -2  14   1        2.65        2.19      1.49 o 
  -1  14   1       35.05       31.49      2.73 o 
   0  14   1       47.24       50.00      3.40 o 
   1  14   1      113.23      109.61      5.38 o 
   2  14   1       67.43       56.40      3.56 o 
 -13   0   2        2.05        8.96      6.48 o 
 -12   0   2       47.73       52.09     10.28 o 
 -11   0   2       45.91       49.02      9.26 o 
 -10   0   2        6.99       15.51      5.96 o 
  -9   0   2       39.86       38.96      7.21 o 
  -8   0   2       23.62       21.71      1.37 o 
  -7   0   2      259.88      216.99      5.96 o 
  -6   0   2     1018.82      990.42     24.48 o 
  -5   0   2       45.92       52.79      1.69 o 
  -4   0   2       51.25       31.56      1.56 o 
  -3   0   2     1744.90     2294.10    163.93 o 
  -2   0   2     1102.87     1327.78     76.15 o 
  -1   0   2       81.03       37.02      1.86 o 
   0   0   2     2509.33     2379.95    107.50 o 
   1   0   2    19958.17    19091.00    651.90 o 
   2   0   2     1491.27     1495.81     80.44 o 
   3   0   2    21722.05    21200.83   1103.68 o 
   4   0   2      696.49      620.46     35.28 o 
   5   0   2      789.78      763.07     43.65 o 
   6   0   2       10.45       12.66      5.28 o 
   7   0   2      116.65      136.60     12.89 o 
   8   0   2      184.67      166.84     15.13 o 
   9   0   2       57.10       58.52      9.88 o 
  10   0   2       29.00       36.85      3.05 o 
  11   0   2        1.96        2.16      1.26 o 
  12   0   2       14.44       22.34      8.41 o 
 -13   1   2       97.58      136.56     11.17 o 
 -12   1   2       53.06       58.59      7.46 o 
 -11   1   2       11.97        8.25      4.70 o 
 -10   1   2        1.55        1.48      3.53 o 
  -9   1   2        2.95       -3.16      2.70 o 
  -8   1   2      111.11      103.04      4.74 o 
  -7   1   2       97.34       83.33      2.31 o 
  -6   1   2      606.78      569.78     11.79 o 
  -5   1   2     1193.41     1210.29     23.05 o 
  -4   1   2      108.75      133.23      2.89 o 
  -3   1   2        0.26        1.26      0.90 o 
  -2   1   2      357.97      354.91      8.36 o 
  -1   1   2      742.68      704.32     17.98 o 
   0   1   2     1940.54     2135.80    105.61 o 
   1   1   2     2848.99     2892.00     74.08 o 
   2   1   2    11310.81    11489.74    329.14 o 
   3   1   2     4792.65     4262.84    122.48 o 
   4   1   2        8.18        9.53      4.37 o 
   5   1   2      405.90      432.10     18.73 o 
   6   1   2      406.80      381.97     17.49 o 
   7   1   2       37.67       53.45      5.96 o 
   8   1   2       11.15       14.38      3.36 o 
   9   1   2      176.05      160.65      5.80 o 
  10   1   2       75.82       86.51      4.21 o 
  11   1   2        0.57        2.36      1.99 o 
  12   1   2        2.12       -0.80      1.96 o 
 -12   2   2        0.16        5.62      4.21 o 
 -11   2   2      276.74      324.52     17.35 o 
 -10   2   2       20.70       20.16      4.79 o 
  -9   2   2       93.19       83.01      7.25 o 
  -8   2   2      123.92      124.99      6.32 o 
  -7   2   2      277.42      326.81      7.10 o 
  -6   2   2      121.94      108.89      2.70 o 
  -5   2   2      812.41      845.05     17.17 o 
  -4   2   2     4463.12     4331.27     85.46 o 
  -3   2   2       54.59       54.30      1.47 o 
  -2   2   2     8794.76     9215.29    432.19 o 
  -1   2   2     1581.08     1483.15     31.64 o 
   0   2   2     3363.07     3615.21    213.14 o 
   1   2   2      714.30      701.04     15.21 o 
   2   2   2       46.80       17.45      0.73 o 
   3   2   2      200.39      191.22      4.36 o 
   4   2   2     2670.39     2765.32     79.86 o 
   5   2   2     2080.01     2002.71     44.73 o 
   6   2   2      260.63      268.68     11.19 o 
   7   2   2      104.39      102.87      3.96 o 
   8   2   2       97.26      102.62      4.70 o 
   9   2   2        3.42        0.07      1.76 o 
  10   2   2       14.95        8.84      2.10 o 
  11   2   2       52.51       59.39      3.21 o 
  12   2   2        0.77        1.84      1.61 o 
 -12   3   2        9.92       13.21      5.32 o 
 -11   3   2        4.27        2.90      4.12 o 
 -10   3   2       13.58       15.52      4.75 o 
  -9   3   2       23.24       24.18      1.79 o 
  -8   3   2      421.49      407.03     10.00 o 
  -7   3   2       16.46       15.21      0.82 o 
  -6   3   2      175.48      173.98      4.05 o 
  -5   3   2      397.63      334.89      7.23 o 
  -4   3   2      387.76      372.85      7.89 o 
  -3   3   2     1890.09     2015.93     51.15 o 
  -2   3   2      620.04      668.45     36.66 o 
  -1   3   2     2628.32     2738.50     64.61 o 
   0   3   2      980.59     1065.75     73.81 o 
   1   3   2      818.47      866.65     18.98 o 
   2   3   2      646.75      660.46     21.44 o 
   3   3   2       18.49        9.17      0.64 o 
   4   3   2      713.74      682.69     13.95 o 
   5   3   2        0.22        6.77      2.79 o 
   6   3   2       18.58       29.36      1.76 o 
   7   3   2        0.01        0.50      1.39 o 
   8   3   2       54.81       43.94      2.65 o 
   9   3   2       25.16       18.65      2.47 o 
  10   3   2       42.44       40.00      2.57 o 
  11   3   2        1.74        5.86      3.28 o 
 -12   4   2        0.03        2.10      4.32 o 
 -11   4   2        8.67        7.66      4.32 o 
 -10   4   2        0.37        3.74      3.77 o 
  -9   4   2        5.37        5.88      1.79 o 
  -8   4   2      147.07      148.08      4.33 o 
  -7   4   2       26.58       29.96      3.60 o 
  -6   4   2       33.36       30.42      1.70 o 
  -5   4   2      298.83      301.96      6.65 o 
  -4   4   2       97.11      108.39      2.75 o 
  -3   4   2      629.90      751.06     28.84 o 
  -2   4   2        2.22        9.34      2.33 o 
  -1   4   2       18.50       21.21      1.00 o 
   0   4   2       36.29       78.96      5.55 o 
   1   4   2        1.77        3.04      0.97 o 
   2   4   2       91.86      119.40      3.08 o 
   3   4   2      679.71      788.71     17.31 o 
   4   4   2       96.39      118.09      5.45 o 
   5   4   2      546.42      573.29     12.95 o 
   6   4   2       15.43       12.86      1.23 o 
   7   4   2        0.00       -0.63      0.67 o 
   8   4   2        1.01        5.17      2.37 o 
   9   4   2        2.39        4.84      1.44 o 
  10   4   2        6.33        3.88      3.05 o 
  11   4   2        1.70        4.47      2.88 o 
 -12   5   2        0.28        0.59      4.47 o 
 -11   5   2        2.08        7.42      4.74 o 
 -10   5   2        0.64        1.31      4.12 o 
  -9   5   2      221.72      208.45      6.94 o 
  -8   5   2       81.12       90.93      5.43 o 
  -7   5   2        0.29        0.02      0.71 o 
  -6   5   2     1624.36     1606.11     41.20 o 
  -5   5   2      241.55      226.00      5.22 o 
  -4   5   2       41.37       32.52      2.26 o 
  -3   5   2     1738.01     1912.31     81.18 o 
  -2   5   2      413.79      464.35     14.65 o 
  -1   5   2       36.05       42.45      1.38 o 
   0   5   2      271.15      180.56     12.75 o 
   1   5   2     1691.31     1765.14     43.41 o 
   2   5   2     2460.55     2605.58     56.55 o 
   3   5   2      865.49      937.53     20.70 o 
   4   5   2       67.98       52.90      1.75 o 
   5   5   2       45.51       59.72      3.64 o 
   6   5   2      416.93      424.16     21.87 o 
   7   5   2      155.54      160.99      8.50 o 
   8   5   2        0.58        0.99      0.91 o 
   9   5   2       19.92       14.37      1.75 o 
  10   5   2       97.23      106.98      5.03 o 
  11   5   2       24.70       21.03      2.47 o 
 -11   6   2       16.09       23.38      8.65 o 
 -10   6   2       59.71       62.52      7.49 o 
  -9   6   2       30.68       34.36      3.78 o 
  -8   6   2       26.30       31.27      2.18 o 
  -7   6   2       17.16       18.19      1.88 o 
  -6   6   2       13.74       14.25      0.94 o 
  -5   6   2       47.77       43.00      1.59 o 
  -4   6   2      151.67      164.14      5.26 o 
  -3   6   2      157.49      147.09      4.77 o 
  -2   6   2      368.10      358.42     10.57 o 
  -1   6   2     1717.59     1593.42     34.36 o 
   0   6   2       14.88       21.56      2.38 o 
   1   6   2      372.79      441.01     16.83 o 
   2   6   2      157.78      154.14      6.22 o 
   3   6   2       26.24       29.67      1.31 o 
   4   6   2        8.61        7.36      0.75 o 
   5   6   2      237.65      254.29      6.27 o 
   6   6   2      425.94      461.09     15.29 o 
   7   6   2       28.02       30.13      2.19 o 
   8   6   2        2.12        1.44      0.91 o 
   9   6   2       14.56       11.67      1.69 o 
  10   6   2       10.27       10.93      2.31 o 
  11   6   2        1.77        6.31      3.83 o 
 -11   7   2        7.09        3.68      7.68 o 
 -10   7   2        6.45       -0.64      7.02 o 
  -9   7   2        2.27        6.44      1.89 o 
  -8   7   2      472.62      458.39     12.46 o 
  -7   7   2        3.59        3.38      1.38 o 
  -6   7   2       15.14       15.82      1.06 o 
  -5   7   2      149.65      137.76      3.78 o 
  -4   7   2       90.58       95.77      5.33 o 
  -3   7   2      328.43      373.32     18.21 o 
  -2   7   2       13.84       23.95      1.60 o 
  -1   7   2      458.08      496.60     29.64 o 
   0   7   2      102.80      110.24      3.23 o 
   1   7   2       30.14       24.27      1.19 o 
   2   7   2      760.67      756.15     21.57 o 
   3   7   2       20.23       24.72      1.36 o 
   4   7   2       18.69       18.33      1.12 o 
   5   7   2       77.33       69.30      3.32 o 
   6   7   2       61.76       69.07      2.82 o 
   7   7   2      165.92      175.56     27.75 o 
   8   7   2        4.81        5.28      1.71 o 
   9   7   2       14.07       22.26      2.23 o 
  10   7   2       15.47       14.66      1.99 o 
 -10   8   2        8.59        5.41      1.39 o 
  -9   8   2        1.77        1.55      1.14 o 
  -8   8   2      156.08      177.95      5.70 o 
  -7   8   2      590.01      580.96     13.52 o 
  -6   8   2       35.46       39.43      1.77 o 
  -5   8   2      669.61      651.69     17.58 o 
  -4   8   2     1616.87     1667.15     69.01 o 
  -3   8   2      558.29      617.48     40.80 o 
  -2   8   2      177.03      157.25      6.17 o 
  -1   8   2      256.07      269.54      9.72 o 
   0   8   2     1097.24     1035.07     22.90 o 
   1   8   2      165.51      159.21      4.66 o 
   2   8   2       24.70       20.71      1.68 o 
   3   8   2       68.70       72.73      2.42 o 
   4   8   2      392.56      431.50     10.17 o 
   5   8   2       74.37       87.34      2.81 o 
   6   8   2       18.02       16.84      2.47 o 
   7   8   2      300.25      317.93     12.03 o 
   8   8   2      234.72      241.79     15.90 o 
   9   8   2       22.37       19.46      7.79 o 
  10   8   2        7.84        3.27      5.46 o 
 -10   9   2       39.39       45.72      5.44 o 
  -9   9   2      138.07      142.48     17.28 o 
  -8   9   2       57.58       50.09      3.09 o 
  -7   9   2       51.60       47.28      2.19 o 
  -6   9   2       23.98       26.26      4.11 o 
  -5   9   2        5.20        5.67      0.86 o 
  -4   9   2      259.60      269.73     23.44 o 
  -3   9   2       13.32        8.84      1.45 o 
  -2   9   2      877.73      831.57     38.04 o 
  -1   9   2       13.07       20.22      1.88 o 
   0   9   2       28.21       28.06      1.43 o 
   1   9   2       40.92       31.35      2.73 o 
   2   9   2       50.10       49.96      1.98 o 
   3   9   2        2.18        0.70      1.14 o 
   4   9   2        0.77        2.30      0.71 o 
   5   9   2        1.64        1.23      1.69 o 
   6   9   2       67.68       74.61      3.10 o 
   7   9   2       15.52       16.35      2.03 o 
   8   9   2       13.27        8.40      1.66 o 
   9   9   2        1.38        2.08      1.33 o 
  -9  10   2        0.02        0.85      1.23 o 
  -8  10   2       12.89       10.89      1.46 o 
  -7  10   2        1.96        0.84      0.82 o 
  -6  10   2      121.06      114.43      3.76 o 
  -5  10   2        0.77        0.92      1.10 o 
  -4  10   2       10.32       12.46      1.67 o 
  -3  10   2      137.47      130.81      5.64 o 
  -2  10   2        3.47        3.30      2.11 o 
  -1  10   2       48.78       50.15      3.03 o 
   0  10   2      749.05      748.74     36.55 o 
   1  10   2       22.91       28.31      1.55 o 
   2  10   2       24.73       26.67      1.70 o 
   3  10   2      110.10       88.99      3.40 o 
   4  10   2      220.73      216.87      5.78 o 
   5  10   2       33.65       31.18      4.69 o 
   6  10   2        0.21       -0.43      2.39 o 
   7  10   2       17.32       31.63      9.92 o 
   8  10   2       14.39       13.91      1.92 o 
  -8  11   2       23.69       25.18      3.17 o 
  -7  11   2       55.66       62.92      3.07 o 
  -6  11   2      290.56      308.61     11.55 o 
  -5  11   2      322.29      347.38     12.73 o 
  -4  11   2       42.75       46.27      3.05 o 
  -3  11   2       35.17       32.47      2.52 o 
  -2  11   2      100.40       70.14      3.77 o 
  -1  11   2      270.75      241.41      9.26 o 
   0  11   2      623.46      564.41     19.56 o 
   1  11   2       97.07       94.42      4.58 o 
   2  11   2      229.61      231.87      6.46 o 
   3  11   2      162.30      156.22      5.07 o 
   4  11   2       33.04       27.82      2.08 o 
   5  11   2       43.99       40.56      2.29 o 
   6  11   2       48.79       51.74      2.66 o 
   7  11   2       12.06       12.73      3.26 o 
  -7  12   2       72.40       95.03      7.05 o 
  -6  12   2        0.01       -0.91      1.19 o 
  -5  12   2        3.60        7.35      2.95 o 
  -4  12   2        3.51        4.84      1.44 o 
  -3  12   2       10.67        9.21      1.73 o 
  -2  12   2      270.28      258.77      9.97 o 
  -1  12   2       25.62       19.55      2.10 o 
   0  12   2        1.29       -0.01      1.26 o 
   1  12   2       17.10       14.83      1.85 o 
   2  12   2       11.25        9.02      1.12 o 
   3  12   2        3.30        3.66      0.88 o 
   4  12   2        0.88       -0.87      0.58 o 
   5  12   2       13.71       16.41      1.65 o 
   6  12   2        3.20        1.98      1.08 o 
  -5  13   2       18.75       20.48      2.35 o 
  -4  13   2       45.06       60.96      3.84 o 
  -3  13   2       60.51       67.83      4.02 o 
  -2  13   2        0.52       -0.17      1.11 o 
  -1  13   2       45.91       56.72      3.51 o 
   0  13   2       70.33       67.75      4.71 o 
   1  13   2       45.90       43.14      3.07 o 
   2  13   2       28.78       33.44      4.97 o 
   3  13   2       78.42       76.90      2.99 o 
   4  13   2      135.82      144.01      7.90 o 
  -2  14   2       11.52        6.00      1.61 o 
  -1  14   2       31.91       24.77      2.41 o 
   0  14   2        3.46        6.23      1.60 o 
   1  14   2        2.54        3.93      1.52 o 
   2  14   2        1.16        1.10      1.30 o 
 -13   1   3        8.64        6.87      5.08 o 
 -12   1   3      136.21      140.54     10.86 o 
 -11   1   3       23.73       27.05      5.88 o 
 -10   1   3       34.56       52.09      6.36 o 
  -9   1   3      185.23      173.78     10.71 o 
  -8   1   3      444.06      435.76     11.78 o 
  -7   1   3      202.35      214.59      4.86 o 
  -6   1   3      527.65      457.99      7.91 o 
  -5   1   3      623.67      750.77     12.67 o 
  -4   1   3        0.08        6.80      0.40 o 
  -3   1   3      229.26      233.04      5.86 o 
  -2   1   3        0.04        5.53      1.79 o 
  -1   1   3     3194.60     3062.23     76.71 o 
   0   1   3      449.56      551.76     16.00 o 
   1   1   3     5464.09     5684.61    161.58 o 
   2   1   3     1308.64     1485.43     36.38 o 
   3   1   3      907.07     1086.32     26.78 o 
   4   1   3      604.63      591.44     18.00 o 
   5   1   3     3295.26     3259.84    122.59 o 
   6   1   3       30.21       49.36      5.52 o 
   7   1   3      233.62      243.82     13.22 o 
   8   1   3      103.12       82.49      7.66 o 
   9   1   3       25.32       30.88      2.11 o 
  10   1   3       30.36       30.96      2.27 o 
  11   1   3       13.85       17.49      5.39 o 
 -13   2   3        0.08       -1.39     11.24 o 
 -12   2   3        9.15       22.83      6.85 o 
 -11   2   3       13.42       14.79      4.95 o 
 -10   2   3      326.40      342.00     17.74 o 
  -9   2   3        1.47        6.16      3.71 o 
  -8   2   3       22.60       20.46      1.34 o 
  -7   2   3        5.24        5.95      1.12 o 
  -6   2   3      260.55      230.23      5.16 o 
  -5   2   3       38.00       32.99      1.10 o 
  -4   2   3       29.37       23.52      0.88 o 
  -3   2   3     2414.29     2319.42     56.58 o 
  -2   2   3     1216.18     1220.68     26.10 o 
  -1   2   3     2733.76     2681.25     61.44 o 
   0   2   3     3341.69     3625.72    118.28 o 
   1   2   3      317.12      319.67      8.57 o 
   2   2   3      638.41      588.37     12.04 o 
   3   2   3      210.68      247.41      5.39 o 
   4   2   3      581.87      538.32     12.53 o 
   5   2   3      732.12      797.76     21.37 o 
   6   2   3      312.15      265.78      8.15 o 
   7   2   3       82.44       89.65      3.68 o 
   8   2   3       80.78       65.49      3.11 o 
   9   2   3        1.84        3.25      1.09 o 
  10   2   3       31.79       29.32      2.23 o 
  11   2   3        0.02        0.69      3.44 o 
 -12   3   3        3.62        0.88      4.31 o 
 -11   3   3        0.00       -0.93      5.87 o 
 -10   3   3        1.75       -0.01      3.70 o 
  -9   3   3      156.99      166.69     12.50 o 
  -8   3   3        1.31        1.21      0.46 o 
  -7   3   3       37.53       46.60      1.66 o 
  -6   3   3        0.12        3.54      0.47 o 
  -5   3   3      227.18      244.91      5.46 o 
  -4   3   3     4860.73     5450.05    107.22 o 
  -3   3   3       55.73       59.55      2.63 o 
  -2   3   3     3306.92     3483.49     74.17 o 
  -1   3   3       28.42       22.51      0.96 o 
   0   3   3       14.68        6.04      0.70 o 
   1   3   3     1668.01     1611.66     34.67 o 
   2   3   3      379.76      421.89      8.82 o 
   3   3   3     1240.35     1190.19     23.98 o 
   4   3   3       36.63       47.46      1.48 o 
   5   3   3      109.14      110.92      3.88 o 
   6   3   3      255.46      269.30      8.27 o 
   7   3   3        0.23        0.74      1.11 o 
   8   3   3        1.42        1.45      1.97 o 
   9   3   3        0.55       -1.58      1.13 o 
  10   3   3       14.22       11.16      2.22 o 
  11   3   3       53.10       54.04     12.53 o 
 -12   4   3       20.03       29.19      6.40 o 
 -11   4   3       79.39       81.48     10.54 o 
 -10   4   3      117.93      127.21      9.80 o 
  -9   4   3       34.83       40.24      5.85 o 
  -8   4   3      170.28      182.38      4.47 o 
  -7   4   3      321.62      324.23      7.21 o 
  -6   4   3      261.60      292.49      6.50 o 
  -5   4   3      428.09      373.51      8.09 o 
  -4   4   3     2748.33     2875.20     57.54 o 
  -3   4   3     1189.66     1210.06     46.26 o 
  -2   4   3      478.90      593.29     13.09 o 
  -1   4   3      405.88      460.88     10.11 o 
   0   4   3      395.84      326.48     14.24 o 
   1   4   3      586.85      670.39     28.23 o 
   2   4   3      203.14      186.42      7.09 o 
   3   4   3      375.90      362.98      7.79 o 
   4   4   3      535.76      579.30     12.57 o 
   5   4   3      806.39      799.43     18.64 o 
   6   4   3       43.74       55.08      2.67 o 
   7   4   3       75.40       63.90      3.03 o 
   8   4   3       45.92       49.90      8.08 o 
   9   4   3        1.04        7.20      2.46 o 
  10   4   3        0.07        0.77      1.07 o 
  11   4   3        0.09       -0.70      2.93 o 
 -12   5   3       22.30       40.32      7.21 o 
 -11   5   3       11.31       13.92      5.19 o 
 -10   5   3        2.15        3.04      5.61 o 
  -9   5   3        4.97        6.36      4.02 o 
  -8   5   3        5.74        4.11      1.47 o 
  -7   5   3        1.00        2.18      1.00 o 
  -6   5   3      185.66      177.93      4.32 o 
  -5   5   3       88.44       80.95      3.31 o 
  -4   5   3       21.89       31.40      1.32 o 
  -3   5   3      102.60      113.85      4.47 o 
  -2   5   3        7.58        5.09      0.49 o 
  -1   5   3      157.71      175.77      6.96 o 
   0   5   3      603.85      640.16     15.47 o 
   1   5   3      823.63      907.12     41.22 o 
   2   5   3      199.45      181.46      5.24 o 
   3   5   3      373.83      430.57      9.16 o 
   4   5   3      113.75      118.84      3.23 o 
   5   5   3        5.04        5.22      1.75 o 
   6   5   3        2.93        3.18      1.64 o 
   7   5   3       21.25       27.44      2.14 o 
   8   5   3        2.70        1.06      1.00 o 
   9   5   3        3.98        1.08      3.09 o 
  10   5   3        1.46        3.02      2.84 o 
  11   5   3        0.87        0.95      4.30 o 
 -11   6   3       65.98       46.24      7.33 o 
 -10   6   3       22.39       25.40      5.72 o 
  -9   6   3       35.81       41.97      6.32 o 
  -8   6   3       75.84       76.75      2.46 o 
  -7   6   3      208.41      204.60      8.21 o 
  -6   6   3      113.32      100.31      4.79 o 
  -5   6   3        2.45        0.40      0.77 o 
  -4   6   3      577.54      624.47     18.06 o 
  -3   6   3     1164.23     1119.88     31.41 o 
  -2   6   3       66.77       47.28      2.18 o 
  -1   6   3      500.95      580.34     14.12 o 
   0   6   3        0.26        1.31      0.45 o 
   1   6   3      470.57      557.77     19.69 o 
   2   6   3       13.30       16.32      3.05 o 
   3   6   3       53.24       52.67      1.86 o 
   4   6   3      488.58      505.41     15.27 o 
   5   6   3      215.76      205.37      6.09 o 
   6   6   3       58.76       56.45      3.05 o 
   7   6   3       18.83       13.62      1.69 o 
   8   6   3       17.16       18.69      1.96 o 
   9   6   3        6.36        4.63      1.63 o 
  10   6   3        1.61        3.13      1.66 o 
 -11   7   3        3.15        8.27      7.64 o 
 -10   7   3        7.93       10.39      6.86 o 
  -9   7   3       22.57       30.99      3.46 o 
  -8   7   3       83.42       90.33      7.15 o 
  -7   7   3       18.42       12.28      2.19 o 
  -6   7   3      122.82      141.39      3.92 o 
  -5   7   3      803.29      800.79     18.01 o 
  -4   7   3      786.55      798.31     22.86 o 
  -3   7   3        2.94        1.55      0.76 o 
  -2   7   3      588.13      581.53     39.72 o 
  -1   7   3      107.34       87.75      2.73 o 
   0   7   3       10.23       15.36      0.98 o 
   1   7   3      906.03      924.67     32.59 o 
   2   7   3      704.28      740.67     16.74 o 
   3   7   3      392.64      395.65      9.39 o 
   4   7   3      234.58      238.79      5.98 o 
   5   7   3       47.42       55.76      3.64 o 
   6   7   3        0.60        2.32      1.00 o 
   7   7   3        9.71        6.81      2.43 o 
   8   7   3       47.09       41.64      6.92 o 
   9   7   3      101.92      109.57      5.28 o 
  10   7   3       95.19       98.39      7.88 o 
 -10   8   3        0.27        0.40      6.76 o 
  -9   8   3       82.91       75.72      4.81 o 
  -8   8   3       63.70       57.10      4.22 o 
  -7   8   3      364.64      372.86      9.01 o 
  -6   8   3      117.39      118.95      3.53 o 
  -5   8   3      188.99      191.43     11.69 o 
  -4   8   3      379.87      358.54     24.43 o 
  -3   8   3       13.13        8.88      1.34 o 
  -2   8   3       37.94       27.96      2.60 o 
  -1   8   3      585.19      600.98     14.77 o 
   0   8   3       86.53       90.01      3.37 o 
   1   8   3       45.36       46.79      1.86 o 
   2   8   3        8.97        8.43      0.85 o 
   3   8   3       22.67       28.41      1.67 o 
   4   8   3        1.31        0.92      1.03 o 
   5   8   3        3.94        2.96      0.91 o 
   6   8   3        0.46       -0.58      0.86 o 
   7   8   3      163.62      172.65      6.99 o 
   8   8   3      134.05      125.24      5.73 o 
   9   8   3        0.12       -1.64      1.45 o 
 -10   9   3       19.47       21.02      8.30 o 
  -9   9   3      267.13      268.55     12.32 o 
  -8   9   3      312.18      302.56      9.57 o 
  -7   9   3        8.86        9.72      2.11 o 
  -6   9   3        3.71        3.24      1.24 o 
  -5   9   3      161.80      166.35      6.77 o 
  -4   9   3       74.94       86.23      4.16 o 
  -3   9   3       37.96       29.87      2.28 o 
  -2   9   3      164.29      174.06      6.89 o 
  -1   9   3     1523.92     1414.26     46.31 o 
   0   9   3      200.45      181.55      4.87 o 
   1   9   3       11.48       16.18      1.14 o 
   2   9   3      365.56      349.56      8.49 o 
   3   9   3        5.65        3.72      0.77 o 
   4   9   3        2.08        2.39      0.69 o 
   5   9   3       91.63       95.12      3.58 o 
   6   9   3      156.91      144.52      8.83 o 
   7   9   3       48.34       61.47      6.40 o 
   8   9   3        1.32        1.32      1.21 o 
  -9  10   3      136.30      144.48      6.58 o 
  -8  10   3       48.27       48.13      2.72 o 
  -7  10   3       13.23       17.06      2.05 o 
  -6  10   3       32.35       32.71      2.58 o 
  -5  10   3       44.17       45.72      4.27 o 
  -4  10   3       80.65       90.70      4.43 o 
  -3  10   3      258.42      225.01      8.70 o 
  -2  10   3       26.02       20.34      4.57 o 
  -1  10   3       47.05       37.89      2.66 o 
   0  10   3      925.20      860.65     19.51 o 
   1  10   3       52.36       46.99      2.00 o 
   2  10   3       78.04       74.07      2.63 o 
   3  10   3       45.96       47.81      2.34 o 
   4  10   3       56.83       51.09      4.60 o 
   5  10   3       21.19       25.83      4.62 o 
   6  10   3       64.00       56.59     12.18 o 
   7  10   3       75.76       75.99      4.13 o 
   8  10   3        1.73        4.47      1.60 o 
  -8  11   3        0.61        1.25      2.26 o 
  -7  11   3       67.23       64.03      3.91 o 
  -6  11   3       83.61       94.37      4.78 o 
  -5  11   3        3.11        4.60      1.46 o 
  -4  11   3       73.76       69.47      4.73 o 
  -3  11   3        0.00       -1.19      0.94 o 
  -2  11   3      131.79      110.73      5.26 o 
  -1  11   3        1.85        3.05      1.53 o 
   0  11   3        9.85        7.85      2.06 o 
   1  11   3      196.36      185.07      5.44 o 
   2  11   3      237.04      236.26      6.65 o 
   3  11   3        7.47        7.17      0.99 o 
   4  11   3        8.21        6.91      1.01 o 
   5  11   3       28.38       25.57      2.39 o 
   6  11   3        2.31        3.11      2.06 o 
   7  11   3        0.01        0.24      1.52 o 
  -7  12   3        9.75        8.62      1.86 o 
  -6  12   3       89.36      101.57     10.46 o 
  -5  12   3      101.79      110.55      5.37 o 
  -4  12   3      169.12      166.54      7.11 o 
  -3  12   3      154.53      137.96      8.38 o 
  -2  12   3       88.83       90.27      4.53 o 
  -1  12   3       49.88       47.43      3.38 o 
   0  12   3       97.81       78.57      4.47 o 
   1  12   3        1.96        2.87      1.36 o 
   2  12   3       78.79       72.35      3.48 o 
   3  12   3       21.09       21.32      2.10 o 
   4  12   3       44.04       49.58      2.97 o 
   5  12   3       55.24       63.15      3.10 o 
  -5  13   3       68.28       73.89      4.55 o 
  -4  13   3        4.55        4.88      1.56 o 
  -3  13   3       36.89       39.15      3.06 o 
  -2  13   3        1.56        2.91      1.26 o 
  -1  13   3       21.34       21.69      2.29 o 
   0  13   3       10.90        9.52      1.80 o 
   1  13   3       12.79       11.66      1.87 o 
   2  13   3       10.33        7.90      2.28 o 
   3  13   3        6.15        7.02      1.62 o 
   4  13   3        7.06        9.22      1.40 o 
  -2  14   3       65.18       61.14      3.85 o 
  -1  14   3      127.92      123.96      5.97 o 
   0  14   3        0.30        0.01      1.22 o 
 -13   0   4        0.52       10.44      7.52 o 
 -12   0   4      442.23      491.21     34.95 o 
 -11   0   4     1133.04     1205.73     71.39 o 
 -10   0   4        2.14       12.40      6.22 o 
  -9   0   4      165.41      162.16     12.18 o 
  -8   0   4       29.26       27.77      1.97 o 
  -7   0   4        5.09        4.60      1.73 o 
  -6   0   4     1888.75     1694.94     59.26 o 
  -5   0   4      155.66      124.49      5.53 o 
  -4   0   4     4517.10     4201.23    144.46 o 
  -3   0   4     9755.63     9170.97    314.74 o 
  -2   0   4      168.09      180.81      7.44 o 
  -1   0   4        8.12        4.43      0.90 o 
   0   0   4        8.48       18.69      1.65 o 
   1   0   4      249.66      283.64     13.41 o 
   2   0   4       43.22       44.34      2.82 o 
   3   0   4     2756.05     2678.18     92.00 o 
   4   0   4    10784.51    10898.50    371.76 o 
   5   0   4      111.25      122.39     11.41 o 
   6   0   4      299.88      280.35     20.03 o 
   7   0   4        0.02        4.69      5.92 o 
   8   0   4       50.82       62.01     10.02 o 
   9   0   4       55.69       55.31      9.73 o 
  10   0   4       15.72       -0.38      6.22 o 
  11   0   4       16.31       10.69      1.69 o 
 -13   1   4       16.94       14.34      6.01 o 
 -12   1   4       23.35       25.39      6.14 o 
 -11   1   4       23.24       21.89      5.80 o 
 -10   1   4       32.40       32.34      5.92 o 
  -9   1   4      104.24      110.25      5.07 o 
  -8   1   4        0.97       -0.33      0.83 o 
  -7   1   4        1.96        0.47      0.52 o 
  -6   1   4        1.05        2.80      0.33 o 
  -5   1   4      433.18      358.25      8.97 o 
  -4   1   4        0.68        0.40      0.82 o 
  -3   1   4      484.69      478.95     12.48 o 
  -2   1   4      308.39      337.56      7.56 o 
  -1   1   4       22.20       13.60      0.97 o 
   0   1   4       19.90       17.12      0.90 o 
   1   1   4      496.40      403.39     11.85 o 
   2   1   4      329.02      236.28      6.51 o 
   3   1   4        0.91        0.13      0.47 o 
   4   1   4        4.19        1.34      1.12 o 
   5   1   4      311.82      347.15     24.36 o 
   6   1   4      123.51      125.23      8.72 o 
   7   1   4       21.72       19.12      6.43 o 
   8   1   4        3.83       -3.10      5.08 o 
   9   1   4       40.63       43.79      2.59 o 
  10   1   4        0.34        9.87      4.66 o 
  11   1   4        0.25        0.66      1.08 o 
 -12   2   4        2.64       -2.88      4.15 o 
 -11   2   4       47.61       58.53      7.35 o 
 -10   2   4      223.44      206.67     12.90 o 
  -9   2   4       13.02       10.00      1.50 o 
  -8   2   4       23.29       26.64      1.62 o 
  -7   2   4       66.70       52.37      2.48 o 
  -6   2   4      402.06      418.11     11.17 o 
  -5   2   4       42.35       50.51      2.12 o 
  -4   2   4       69.59      124.83      4.25 o 
  -3   2   4        0.83        3.66      0.60 o 
  -2   2   4     2104.26     2291.89     46.47 o 
  -1   2   4     1018.68     1032.91     23.04 o 
   0   2   4       61.91       81.01      2.43 o 
   1   2   4      394.78      470.83     11.40 o 
   2   2   4      157.10      105.84      2.61 o 
   3   2   4        4.46        5.05      1.86 o 
   4   2   4      146.62      164.13      4.74 o 
   5   2   4      251.64      234.46     13.66 o 
   6   2   4        0.40       -0.30      0.92 o 
   7   2   4      218.38      230.96     10.17 o 
   8   2   4      160.12      162.15      6.29 o 
   9   2   4        0.34       -0.56      3.12 o 
  10   2   4        0.01       -0.03      1.56 o 
  11   2   4        0.79        0.94      1.14 o 
 -12   3   4        0.02       -0.44      4.34 o 
 -11   3   4       37.47       35.17      6.42 o 
 -10   3   4        3.05        2.74      4.05 o 
  -9   3   4      137.99      142.86      6.29 o 
  -8   3   4      507.55      483.69     13.17 o 
  -7   3   4      301.75      297.49      8.50 o 
  -6   3   4      799.81      890.09     18.14 o 
  -5   3   4      479.50      407.24     10.99 o 
  -4   3   4      278.20      300.21     13.42 o 
  -3   3   4       14.39       18.56      0.87 o 
  -2   3   4     3421.73     3345.75     71.44 o 
  -1   3   4     2321.07     2486.72     58.25 o 
   0   3   4      452.20      453.08     10.96 o 
   1   3   4      526.82      492.87     10.92 o 
   2   3   4     1421.10     1257.15     25.32 o 
   3   3   4      477.55      516.86     10.82 o 
   4   3   4      200.24      219.79      5.00 o 
   5   3   4       36.86       37.47      2.04 o 
   6   3   4      233.70      243.77      7.66 o 
   7   3   4      437.14      391.28     12.74 o 
   8   3   4      153.87      172.98     11.75 o 
   9   3   4       41.76       34.33      2.49 o 
  10   3   4        0.84        2.05      1.51 o 
  11   3   4        7.33        6.07      4.71 o 
 -12   4   4       17.04       35.22      7.03 o 
 -11   4   4        0.87        1.10      4.31 o 
 -10   4   4        2.18        3.14      4.19 o 
  -9   4   4       30.72       35.15      2.81 o 
  -8   4   4        6.20        7.53      1.05 o 
  -7   4   4        9.26       12.52      1.27 o 
  -6   4   4      303.62      287.73      6.48 o 
  -5   4   4        7.45       -0.13      1.55 o 
  -4   4   4       53.74       62.44      2.52 o 
  -3   4   4       37.88       42.01      2.39 o 
  -2   4   4     1118.16     1264.68     27.34 o 
  -1   4   4     1235.15     1167.07     27.66 o 
   0   4   4      893.63      859.57     20.53 o 
   1   4   4       74.98       77.75      2.62 o 
   2   4   4       92.77       97.73      2.52 o 
   3   4   4        7.33        7.17      0.80 o 
   4   4   4        1.39        1.77      0.50 o 
   5   4   4      114.59      111.04      4.30 o 
   6   4   4      416.84      421.57     13.75 o 
   7   4   4        4.85        3.44      1.11 o 
   8   4   4       11.43       12.46      1.59 o 
   9   4   4        6.05        6.74      5.59 o 
  10   4   4        2.11        3.57      1.39 o 
 -12   5   4       68.90       79.28     10.31 o 
 -11   5   4        3.82        4.46      4.96 o 
 -10   5   4        4.28        1.90      4.76 o 
  -9   5   4      362.23      361.64     12.96 o 
  -8   5   4      100.40      101.91      3.91 o 
  -7   5   4      500.93      507.86     10.95 o 
  -6   5   4      369.52      395.76      8.72 o 
  -5   5   4      539.86      508.24     13.68 o 
  -4   5   4      305.83      369.65     11.82 o 
  -3   5   4      142.93      174.68      6.12 o 
  -2   5   4      820.25      888.21     19.44 o 
  -1   5   4      603.98      558.86     12.35 o 
   0   5   4      955.32      847.64     20.39 o 
   1   5   4      241.22      246.09      6.32 o 
   2   5   4      130.02      125.22      3.40 o 
   3   5   4       50.65       64.13      2.08 o 
   4   5   4        1.17        0.01      0.49 o 
   5   5   4       69.92       71.21      3.45 o 
   6   5   4        5.56        6.08      1.22 o 
   7   5   4      195.14      174.39      9.32 o 
   8   5   4        4.27        7.61      1.41 o 
   9   5   4        9.94       10.93      1.72 o 
  10   5   4       10.27        7.90      1.79 o 
 -11   6   4       73.19       68.13     15.51 o 
 -10   6   4        0.31       -5.98      4.02 o 
  -9   6   4        0.08       -2.23      1.63 o 
  -8   6   4       36.22       48.92      4.68 o 
  -7   6   4       90.10      101.72      2.97 o 
  -6   6   4      113.94      114.85      4.63 o 
  -5   6   4        1.99        4.77      1.02 o 
  -4   6   4      149.67      146.07     10.19 o 
  -3   6   4      366.30      355.01     12.37 o 
  -2   6   4     1098.41     1070.43     25.58 o 
  -1   6   4      911.76      840.05     20.13 o 
   0   6   4      193.22      163.90      4.45 o 
   1   6   4       48.59       44.40      1.69 o 
   2   6   4        5.94        4.07      1.67 o 
   3   6   4      557.44      586.22     13.38 o 
   4   6   4      262.31      272.33      6.72 o 
   5   6   4       39.06       38.75      5.15 o 
   6   6   4       24.07       31.33      2.92 o 
   7   6   4       19.76       23.54      2.30 o 
   8   6   4       14.05       15.58      6.23 o 
   9   6   4        1.47        3.03      3.95 o 
  10   6   4        0.58        3.66      1.53 o 
 -11   7   4       22.82       16.59      8.25 o 
 -10   7   4       10.63        6.03      5.01 o 
  -9   7   4       80.19       68.48      5.72 o 
  -8   7   4       43.02       44.44      1.91 o 
  -7   7   4      141.78      136.88      3.83 o 
  -6   7   4       66.90       57.30      2.92 o 
  -5   7   4      877.65      901.62     49.69 o 
  -4   7   4       55.20       49.46      4.12 o 
  -3   7   4       60.70       54.89      2.93 o 
  -2   7   4      487.49      438.93     10.96 o 
  -1   7   4      196.44      234.07      6.15 o 
   0   7   4        9.51        7.08      0.77 o 
   1   7   4      143.01      165.66      5.25 o 
   2   7   4      384.30      386.09     10.74 o 
   3   7   4        2.93        2.80      0.65 o 
   4   7   4        2.29        1.88      0.68 o 
   5   7   4        8.14        8.29      1.49 o 
   6   7   4       51.60       40.36      2.66 o 
   7   7   4       26.03       34.57      2.70 o 
   8   7   4       40.67       40.30      2.90 o 
   9   7   4        3.97       17.25      9.66 o 
 -10   8   4        0.53        1.34      6.41 o 
  -9   8   4       15.55       20.03      5.97 o 
  -8   8   4        0.62       -0.42      1.23 o 
  -7   8   4      147.23      142.67      5.55 o 
  -6   8   4      580.68      565.18     19.45 o 
  -5   8   4      136.40      137.12      5.82 o 
  -4   8   4       89.88       82.45      3.98 o 
  -3   8   4       86.86       69.78      3.56 o 
  -2   8   4      660.64      647.14     21.86 o 
  -1   8   4      269.15      255.01      6.75 o 
   0   8   4       21.96       15.56      1.81 o 
   1   8   4      147.66      152.92      4.23 o 
   2   8   4       82.26       82.77      4.04 o 
   3   8   4       31.00       24.94      1.53 o 
   4   8   4      348.66      373.96     10.40 o 
   5   8   4       40.94       34.53      1.98 o 
   6   8   4       47.77       48.58      3.09 o 
   7   8   4       77.57       86.33      4.43 o 
   8   8   4        1.55        2.60      6.22 o 
   9   8   4       11.62       13.55      2.10 o 
  -9   9   4        0.31       -1.08      2.05 o 
  -8   9   4        3.81        5.40      1.79 o 
  -7   9   4      206.54      216.65      8.57 o 
  -6   9   4      441.48      467.34     16.51 o 
  -5   9   4       28.75       34.58      6.45 o 
  -4   9   4       14.48       14.02      3.35 o 
  -3   9   4      180.76      186.91     16.89 o 
  -2   9   4      256.77      237.17      8.96 o 
  -1   9   4     1301.65     1260.43     30.26 o 
   0   9   4        1.02        1.17      0.69 o 
   1   9   4       33.18       43.30      1.85 o 
   2   9   4        2.54        1.48      0.62 o 
   3   9   4       24.78       26.43      1.76 o 
   4   9   4        3.37        3.38      1.56 o 
   5   9   4       41.87       47.25      2.40 o 
   6   9   4       10.32        9.34      5.14 o 
   7   9   4        0.07       -1.44      0.96 o 
   8   9   4       18.04       24.34      5.29 o 
  -9  10   4        1.47       -1.08      2.19 o 
  -8  10   4        0.18        0.38      1.24 o 
  -7  10   4        2.42        2.51      1.46 o 
  -6  10   4      167.92      159.37      6.82 o 
  -5  10   4      145.51      134.44      5.97 o 
  -4  10   4      517.79      512.39     17.96 o 
  -3  10   4      749.25      730.28     47.84 o 
  -2  10   4        6.04        6.20      1.38 o 
  -1  10   4        0.09       -0.78      0.52 o 
   0  10   4        0.60       -0.29      0.64 o 
   1  10   4      325.67      340.20      8.45 o 
   2  10   4       76.19       78.45      2.77 o 
   3  10   4       29.65       36.06      1.80 o 
   4  10   4      270.11      257.82      7.79 o 
   5  10   4       11.39       13.35      1.41 o 
   6  10   4        2.29        2.74      5.21 o 
   7  10   4        8.42        4.37      3.38 o 
  -8  11   4        0.76       -1.37      2.12 o 
  -7  11   4       27.75       33.50      2.89 o 
  -6  11   4       54.79       63.65      3.87 o 
  -5  11   4       17.16       19.66      2.22 o 
  -4  11   4       19.08       13.22      2.36 o 
  -3  11   4        5.22        5.48      1.41 o 
  -2  11   4        4.27        6.47      1.50 o 
  -1  11   4      172.35      144.44      6.25 o 
   0  11   4        7.50        4.56      1.15 o 
   1  11   4        7.20        3.36      0.86 o 
   2  11   4      391.64      381.00      9.43 o 
   3  11   4      233.47      223.25      6.07 o 
   4  11   4        2.21        1.77      0.88 o 
   5  11   4        0.46        2.13      0.91 o 
   6  11   4       23.02       29.86      6.67 o 
  -6  12   4       19.80       25.02      2.65 o 
  -5  12   4       11.41       12.56      2.25 o 
  -4  12   4       17.18       16.53      2.17 o 
  -3  12   4       35.05       45.80      3.16 o 
  -2  12   4       45.03       35.60      5.03 o 
  -1  12   4       13.18        7.69      1.67 o 
   0  12   4       21.91       17.61      3.91 o 
   1  12   4       41.44       34.77      1.91 o 
   2  12   4       11.45        8.00      1.13 o 
   3  12   4       10.44       11.34      1.23 o 
   4  12   4        7.39        6.70      1.41 o 
   5  12   4        1.68        0.61      0.99 o 
  -4  13   4        4.37        3.71      2.13 o 
  -3  13   4       28.02       24.54      5.48 o 
  -2  13   4      150.38      144.15      6.51 o 
  -1  13   4       79.57       68.36      4.01 o 
   0  13   4       96.95       86.63      5.13 o 
   1  13   4      201.68      198.37      8.27 o 
   2  13   4       38.19       37.69      2.10 o 
   3  13   4        2.47        0.87      0.82 o 
 -12   1   5        8.13        0.74      5.17 o 
 -11   1   5      140.86      141.12     11.54 o 
 -10   1   5      123.75      134.28     10.51 o 
  -9   1   5      918.82      892.56     23.27 o 
  -8   1   5      445.50      426.58     10.88 o 
  -7   1   5       19.72       20.87      1.53 o 
  -6   1   5       25.19       22.06      1.57 o 
  -5   1   5       10.75       14.63      1.08 o 
  -4   1   5      797.86      784.19     20.12 o 
  -3   1   5      184.09      135.52      4.35 o 
  -2   1   5      122.41      109.73      4.22 o 
  -1   1   5     5477.09     5231.23    167.11 o 
   0   1   5      488.93      488.64     16.20 o 
   1   1   5     1339.60     1207.59     34.62 o 
   2   1   5      393.63      423.75     11.28 o 
   3   1   5      142.06      142.80      4.30 o 
   4   1   5       47.12       49.40      9.01 o 
   5   1   5       34.73       30.96      4.47 o 
   6   1   5     1178.00     1057.02     42.70 o 
   7   1   5      173.04      209.72     23.27 o 
   8   1   5       27.24       33.89      7.01 o 
   9   1   5        1.63        1.38      1.20 o 
  10   1   5        8.55       10.54      3.01 o 
 -12   2   5        0.32        1.25      4.67 o 
 -11   2   5        0.77        1.88      4.47 o 
 -10   2   5        8.06        4.52      4.35 o 
  -9   2   5      145.29      144.09      4.98 o 
  -8   2   5        3.66        4.34      0.96 o 
  -7   2   5        0.05       -0.68      0.67 o 
  -6   2   5      436.67      416.02     10.51 o 
  -5   2   5      381.76      406.55     10.29 o 
  -4   2   5      224.29      229.53      6.19 o 
  -3   2   5      529.68      558.13     11.67 o 
  -2   2   5        4.15        0.95      0.93 o 
  -1   2   5      161.99      187.98      4.53 o 
   0   2   5       28.36       43.30      1.40 o 
   1   2   5      353.04      293.41      9.97 o 
   2   2   5       61.40       75.34      2.68 o 
   3   2   5        6.21        5.56      0.72 o 
   4   2   5       12.04       11.83      3.09 o 
   5   2   5       10.43        7.60      4.41 o 
   6   2   5        1.77        0.92      0.85 o 
   7   2   5      162.06      160.35      9.17 o 
   8   2   5       44.78       35.68      4.15 o 
   9   2   5        0.77       -0.13      1.61 o 
  10   2   5       19.42       10.23      5.42 o 
 -12   3   5       40.28       36.97      7.23 o 
 -11   3   5        4.78        2.01      4.77 o 
 -10   3   5       53.33       54.25      7.11 o 
  -9   3   5       24.66       27.39      3.55 o 
  -8   3   5       77.14       71.51      3.03 o 
  -7   3   5        1.08        2.29      1.07 o 
  -6   3   5      293.19      259.58      7.63 o 
  -5   3   5        0.51        1.49      1.63 o 
  -4   3   5      329.48      340.81      9.50 o 
  -3   3   5     1860.01     2099.41     45.10 o 
  -2   3   5        7.02        3.59      0.42 o 
  -1   3   5      230.92      289.73      7.25 o 
   0   3   5       64.31       58.27      1.85 o 
   1   3   5      610.21      598.49     13.24 o 
   2   3   5       25.37       28.68      1.22 o 
   3   3   5        1.20        1.41      0.66 o 
   4   3   5      170.95      166.95      4.59 o 
   5   3   5        0.52       -0.48      1.96 o 
   6   3   5        1.99        5.36      3.33 o 
   7   3   5       18.99       15.65      1.69 o 
   8   3   5        5.12        8.30      4.36 o 
   9   3   5       26.69       23.60      9.01 o 
  10   3   5       12.76        4.60      1.44 o 
 -12   4   5       78.28       75.10     14.08 o 
 -11   4   5       53.47       67.12     16.47 o 
 -10   4   5       12.42        7.71      4.67 o 
  -9   4   5       95.84       87.90      3.62 o 
  -8   4   5        5.32        7.01      1.80 o 
  -7   4   5      384.95      386.23     10.91 o 
  -6   4   5       48.11       50.46      2.40 o 
  -5   4   5      199.32      139.78      4.69 o 
  -4   4   5     2830.88     2862.63     78.77 o 
  -3   4   5      136.91      139.71      4.42 o 
  -2   4   5      208.41      189.78      4.64 o 
  -1   4   5      448.71      466.62     11.43 o 
   0   4   5      475.56      478.88     11.74 o 
   1   4   5     1028.90     1036.59     22.57 o 
   2   4   5      567.61      563.63     11.82 o 
   3   4   5      632.75      670.00     13.95 o 
   4   4   5      240.86      232.59      6.60 o 
   5   4   5      206.60      180.89      6.72 o 
   6   4   5       11.62       13.98      6.22 o 
   7   4   5       13.12        7.30      2.20 o 
   8   4   5        6.38        9.23      4.78 o 
   9   4   5       39.70       28.95      3.28 o 
  10   4   5        7.01        4.27      1.43 o 
 -12   5   5        5.43        5.44     11.80 o 
 -11   5   5       52.22       37.56      6.94 o 
 -10   5   5        2.21        2.64      1.68 o 
  -9   5   5      192.76      205.01      6.76 o 
  -8   5   5        4.32        4.71      1.20 o 
  -7   5   5       14.39       20.98      1.65 o 
  -6   5   5       58.60       46.71      6.04 o 
  -5   5   5       10.40        7.07      1.22 o 
  -4   5   5        0.63        0.47      0.88 o 
  -3   5   5       24.42       30.48      1.21 o 
  -2   5   5      337.82      322.71      7.51 o 
  -1   5   5       29.37       24.68      1.13 o 
   0   5   5        5.26       14.77      0.89 o 
   1   5   5       24.31       21.97      1.34 o 
   2   5   5       41.10       34.89      4.12 o 
   3   5   5      175.51      191.26      4.92 o 
   4   5   5       92.83       99.25      3.43 o 
   5   5   5        8.75        4.81      1.44 o 
   6   5   5      112.66      114.75      4.95 o 
   7   5   5       23.94       32.10      4.86 o 
   8   5   5        6.75        5.54      2.76 o 
   9   5   5        0.05       12.21      7.94 o 
 -11   6   5       17.13       19.42      6.17 o 
 -10   6   5       11.08       10.89      2.28 o 
  -9   6   5        4.09        4.20      1.83 o 
  -8   6   5      157.04      144.80      5.23 o 
  -7   6   5      255.87      235.24      7.45 o 
  -6   6   5      147.47      127.45      4.89 o 
  -5   6   5      129.12      147.84      5.37 o 
  -4   6   5     1064.68     1061.03     30.11 o 
  -3   6   5      115.42      113.37      3.29 o 
  -2   6   5        3.63        0.17      0.40 o 
  -1   6   5       20.21       27.14      3.21 o 
   0   6   5       74.89       89.56      2.78 o 
   1   6   5      267.14      248.18      6.52 o 
   2   6   5       14.13       11.34      0.89 o 
   3   6   5      124.96      135.56      4.98 o 
   4   6   5      171.83      183.67      5.65 o 
   5   6   5      160.52      170.47     11.62 o 
   6   6   5        4.19        3.27      1.00 o 
   7   6   5       94.30      107.80     11.28 o 
   8   6   5        0.45       -0.79      1.00 o 
   9   6   5       31.63       20.65      2.31 o 
 -11   7   5       22.19       33.18      6.99 o 
 -10   7   5      101.02       96.90     11.74 o 
  -9   7   5      211.97      211.23      7.87 o 
  -8   7   5       34.52       36.14      4.60 o 
  -7   7   5        0.38       -1.21      1.28 o 
  -6   7   5       72.33       88.19      3.89 o 
  -5   7   5       91.64       97.04      4.46 o 
  -4   7   5      509.96      494.89     17.09 o 
  -3   7   5      244.13      240.20      8.94 o 
  -2   7   5       16.32       16.85      1.05 o 
  -1   7   5        1.11        1.08      0.86 o 
   0   7   5      534.90      510.90     12.77 o 
   1   7   5      624.22      574.94     13.31 o 
   2   7   5        0.62        0.43      0.52 o 
   3   7   5       34.13       42.87      2.34 o 
   4   7   5        1.11        1.51      0.68 o 
   5   7   5       41.19       43.69      4.14 o 
   6   7   5      105.06      112.85      5.05 o 
   7   7   5       14.08       11.07      1.73 o 
   8   7   5        0.17        1.81      1.25 o 
   9   7   5        0.50       -0.50      4.10 o 
 -10   8   5        6.52        5.95      2.80 o 
  -9   8   5       34.83       33.32      3.80 o 
  -8   8   5        4.89        0.58      1.16 o 
  -7   8   5      190.45      168.10      6.97 o 
  -6   8   5      390.52      380.34     13.69 o 
  -5   8   5      157.88      160.96      6.65 o 
  -4   8   5      618.26      635.23     21.71 o 
  -3   8   5        1.65        3.38      1.11 o 
  -2   8   5      101.40       90.75      2.96 o 
  -1   8   5      135.28      125.13      3.75 o 
   0   8   5       82.99       84.40      2.80 o 
   1   8   5       27.08       26.45      1.39 o 
   2   8   5        2.07        1.97      1.49 o 
   3   8   5        9.14        7.46      1.30 o 
   4   8   5        8.47       10.64      1.19 o 
   5   8   5        1.76        1.52      1.02 o 
   6   8   5       20.97       18.88      2.07 o 
   7   8   5       14.29       17.53      2.83 o 
   8   8   5        3.73        1.51      1.35 o 
  -9   9   5       24.98       33.89      4.29 o 
  -8   9   5       33.55       42.01      3.06 o 
  -7   9   5       78.31       91.57      4.66 o 
  -6   9   5      210.49      206.64      8.30 o 
  -5   9   5       59.11       54.80      3.82 o 
  -4   9   5      239.08      231.62      9.00 o 
  -3   9   5      328.38      318.08     11.69 o 
  -2   9   5        0.74        2.49      0.73 o 
  -1   9   5      352.56      311.54      8.17 o 
   0   9   5      201.80      200.52      5.62 o 
   1   9   5      392.06      368.86      9.06 o 
   2   9   5      442.52      421.44     11.37 o 
   3   9   5       20.56       20.05      1.77 o 
   4   9   5       20.52       28.43      2.00 o 
   5   9   5        4.83        8.20      1.43 o 
   6   9   5       89.76       82.61     12.57 o 
   7   9   5        9.79       10.10      2.58 o 
  -9  10   5        1.03       -1.01      2.19 o 
  -8  10   5       36.51       38.79      6.92 o 
  -7  10   5       18.08       26.25      2.55 o 
  -6  10   5       69.94       67.09      3.92 o 
  -5  10   5       37.80       40.43      2.94 o 
  -4  10   5      147.97      158.36      9.03 o 
  -3  10   5       30.86       31.64      4.07 o 
  -2  10   5       37.47       38.78      2.79 o 
  -1  10   5      110.35      109.09      3.55 o 
   0  10   5        3.14        2.49      0.73 o 
   1  10   5      863.60      825.21     18.88 o 
   2  10   5      109.79      102.53      3.34 o 
   3  10   5      117.37      112.86      3.62 o 
   4  10   5        0.62        0.97      0.88 o 
   5  10   5       20.77       21.23      3.13 o 
   6  10   5       22.09       17.30      2.00 o 
  -7  11   5        0.00       -0.08      1.25 o 
  -6  11   5        8.17        8.74      1.84 o 
  -5  11   5       24.04       29.18      2.67 o 
  -4  11   5        0.32        0.26      1.08 o 
  -3  11   5       19.45       17.83      2.09 o 
  -2  11   5      197.77      198.30      8.08 o 
  -1  11   5      369.84      356.87      9.42 o 
   0  11   5        0.14        1.20      1.24 o 
   1  11   5       16.14       13.62      1.24 o 
   2  11   5        1.61        2.59      0.83 o 
   3  11   5       13.24       15.89      1.33 o 
   4  11   5        0.01        1.29      0.90 o 
   5  11   5        8.17       10.14      5.90 o 
  -6  12   5        9.68        5.15      1.81 o 
  -5  12   5       20.64       20.14      2.41 o 
  -4  12   5       75.59       83.79     13.68 o 
  -3  12   5      147.28      153.83      8.87 o 
  -2  12   5       26.63       28.66      2.58 o 
  -1  12   5        1.14        1.63      1.44 o 
   0  12   5        0.01        0.23      0.96 o 
   1  12   5       49.71       41.70      3.36 o 
   2  12   5       13.49       10.07      1.92 o 
   3  12   5       36.46       37.64      5.40 o 
   4  12   5      127.31      126.90      4.80 o 
  -4  13   5       75.14       99.52      5.28 o 
  -3  13   5        0.19        1.26      1.24 o 
  -2  13   5        2.41        1.01      1.26 o 
  -1  13   5        2.67        2.74      1.64 o 
   0  13   5       18.27       17.14      2.19 o 
   1  13   5        6.13        4.27      1.84 o 
 -12   0   6        2.91        5.84      7.14 o 
 -11   0   6      167.65      145.46     17.51 o 
 -10   0   6      356.25      306.69     19.17 o 
  -9   0   6      253.42      241.06      9.08 o 
  -8   0   6      173.40      198.85     17.49 o 
  -7   0   6      312.30      307.59     12.66 o 
  -6   0   6      916.69      822.13     30.19 o 
  -5   0   6       16.48       11.09      2.27 o 
  -4   0   6       47.93       34.36      5.29 o 
  -3   0   6     1366.05     1163.57     53.59 o 
  -2   0   6      284.66      317.09     15.46 o 
  -1   0   6        0.19        0.12      0.71 o 
   0   0   6      360.64      443.93     21.07 o 
   1   0   6      869.06      921.64     42.49 o 
   2   0   6      413.85      444.20     17.10 o 
   3   0   6      112.47      119.57      5.49 o 
   4   0   6      493.37      380.82     24.65 o 
   5   0   6       99.26       67.41      8.63 o 
   6   0   6      187.73      199.58     16.43 o 
   7   0   6      192.66      173.58     15.77 o 
   8   0   6       32.23       19.59      7.61 o 
   9   0   6       69.17       70.56     11.29 o 
  10   0   6        0.26        5.19      7.28 o 
 -12   1   6        1.77       -1.78      7.65 o 
 -11   1   6       73.40       73.03      8.97 o 
 -10   1   6      134.95      133.79      6.43 o 
  -9   1   6      211.97      215.50      6.31 o 
  -8   1   6      403.21      397.65     10.41 o 
  -7   1   6       10.03        9.63      1.31 o 
  -6   1   6      517.93      445.33     11.29 o 
  -5   1   6        0.78        2.32      0.69 o 
  -4   1   6      275.95      296.99      8.58 o 
  -3   1   6      394.75      395.30      9.12 o 
  -2   1   6      284.49      318.75     11.00 o 
  -1   1   6     1117.30     1078.07     35.11 o 
   0   1   6       78.80       76.44      3.23 o 
   1   1   6      311.21      322.15      9.70 o 
   2   1   6       47.67       47.40      2.05 o 
   3   1   6       14.97       13.41      1.00 o 
   4   1   6        1.65        2.12      3.00 o 
   5   1   6       28.75       12.34      3.79 o 
   6   1   6      226.37      221.54     12.38 o 
   7   1   6       49.76       42.58      6.09 o 
   8   1   6        2.69       -0.66      4.45 o 
   9   1   6       12.99        7.17      2.17 o 
  10   1   6        3.04        1.54      6.94 o 
 -12   2   6       49.26       54.83      8.46 o 
 -11   2   6       14.71       14.64      5.75 o 
 -10   2   6       48.84       46.18      2.57 o 
  -9   2   6      150.24      147.30      5.19 o 
  -8   2   6      268.82      249.40      7.67 o 
  -7   2   6     1039.51      993.75     23.74 o 
  -6   2   6      621.80      593.35     14.68 o 
  -5   2   6      381.31      344.42      9.02 o 
  -4   2   6       31.97       29.63      2.31 o 
  -3   2   6      801.33      851.43     17.72 o 
  -2   2   6      263.63      274.35      6.49 o 
  -1   2   6     1053.62     1156.58     25.84 o 
   0   2   6      155.77      161.56      4.05 o 
   1   2   6      438.40      421.01     14.15 o 
   2   2   6      227.19      225.19      6.64 o 
   3   2   6      193.13      184.02      5.48 o 
   4   2   6      398.75      421.12     18.89 o 
   5   2   6       25.03       28.61      4.61 o 
   6   2   6      127.41      105.44      4.21 o 
   7   2   6        0.02        0.16      1.62 o 
   8   2   6      178.42      154.98      6.35 o 
   9   2   6       74.59       54.44      8.80 o 
  10   2   6        1.10        0.37      1.23 o 
 -12   3   6       33.01       32.66      7.33 o 
 -11   3   6      157.75      160.63     12.78 o 
 -10   3   6        0.03        1.52      1.29 o 
  -9   3   6      113.47      119.35      4.50 o 
  -8   3   6       12.68       13.48      2.92 o 
  -7   3   6       97.87       90.75      4.17 o 
  -6   3   6        7.77        7.54      1.06 o 
  -5   3   6       80.48       84.46      3.33 o 
  -4   3   6       65.26       54.13      2.54 o 
  -3   3   6       10.16       15.98      1.15 o 
  -2   3   6     1343.24     1284.38     30.44 o 
  -1   3   6      101.18      102.35      3.10 o 
   0   3   6      239.36      216.20      5.59 o 
   1   3   6      432.79      423.61     10.43 o 
   2   3   6        2.28        4.96      0.73 o 
   3   3   6       57.41       52.42      1.73 o 
   4   3   6      149.28      144.07      5.49 o 
   5   3   6       34.80       38.31      2.33 o 
   6   3   6        1.08        0.18      0.70 o 
   7   3   6        1.33        0.51      2.07 o 
   8   3   6        6.94        2.06      1.51 o 
   9   3   6       12.46       10.75      3.32 o 
 -12   4   6        4.13       -5.35      5.06 o 
 -11   4   6       15.44        8.71      5.40 o 
 -10   4   6       25.37       27.32      2.87 o 
  -9   4   6       58.16       45.57      3.90 o 
  -8   4   6       28.47       25.12      1.85 o 
  -7   4   6       17.57       13.01      2.19 o 
  -6   4   6      106.76      116.53      4.30 o 
  -5   4   6        6.52        6.65      1.50 o 
  -4   4   6        2.36       -0.25      0.56 o 
  -3   4   6        1.91        0.92      0.87 o 
  -2   4   6       98.83      105.26      3.02 o 
  -1   4   6      189.29      210.24      5.51 o 
   0   4   6        1.02        2.06      0.47 o 
   1   4   6      619.41      606.54     14.76 o 
   2   4   6       46.87       48.58      3.59 o 
   3   4   6      102.92      107.54      3.08 o 
   4   4   6        0.00        0.98      1.28 o 
   5   4   6      127.15      117.89      6.54 o 
   6   4   6        8.46        6.39      1.20 o 
   7   4   6        3.25        4.75      1.27 o 
   8   4   6       36.69       33.99      9.96 o 
   9   4   6       56.90       52.95      8.85 o 
 -11   5   6        1.29        3.12      5.09 o 
 -10   5   6       64.80       59.08      4.27 o 
  -9   5   6      498.62      502.14     14.24 o 
  -8   5   6       10.30        6.67      1.26 o 
  -7   5   6        0.40       -0.16      1.01 o 
  -6   5   6      133.26      134.12      5.07 o 
  -5   5   6      167.97      190.29      6.56 o 
  -4   5   6      136.51      118.58      4.52 o 
  -3   5   6       11.43       17.28      1.37 o 
  -2   5   6     2337.09     2288.86     54.28 o 
  -1   5   6      484.23      480.13     11.88 o 
   0   5   6      315.63      312.64      7.95 o 
   1   5   6      717.81      766.32     18.62 o 
   2   5   6       15.24       16.08      1.88 o 
   3   5   6      131.65      143.53      3.95 o 
   4   5   6      149.40      139.20      6.17 o 
   5   5   6       55.93       54.13      2.99 o 
   6   5   6      141.87      146.97      5.98 o 
   7   5   6      102.59       87.25     12.84 o 
   8   5   6        9.88        6.50      1.52 o 
   9   5   6       17.03       20.04      4.42 o 
 -11   6   6        0.82        3.44      5.44 o 
 -10   6   6       27.52       26.50      3.07 o 
  -9   6   6        6.51        3.05      1.21 o 
  -8   6   6       35.64       30.32      2.23 o 
  -7   6   6      447.03      437.95     13.63 o 
  -6   6   6      150.01      138.70      5.28 o 
  -5   6   6       77.03       85.02      4.40 o 
  -4   6   6      413.64      379.79     13.43 o 
  -3   6   6      163.40      149.08      6.00 o 
  -2   6   6      257.09      260.34      6.81 o 
  -1   6   6       33.34       33.17      1.45 o 
   0   6   6       49.98       52.30      1.94 o 
   1   6   6       60.16       70.21      2.44 o 
   2   6   6       44.15       42.23      1.97 o 
   3   6   6      218.61      217.52      6.54 o 
   4   6   6        4.18        0.42      0.82 o 
   5   6   6        4.84        8.68      3.17 o 
   6   6   6       11.76       12.76      4.09 o 
   7   6   6       11.94       11.36      1.66 o 
   8   6   6        3.09       -0.32      3.91 o 
 -10   7   6        1.89        1.06      3.87 o 
  -9   7   6       31.28       35.05      2.51 o 
  -8   7   6        1.51        0.31      1.03 o 
  -7   7   6       56.70       58.30      3.41 o 
  -6   7   6      115.15       98.11      6.15 o 
  -5   7   6       61.24       50.42      3.05 o 
  -4   7   6      783.89      732.27     24.77 o 
  -3   7   6        0.06       -0.74      0.76 o 
  -2   7   6       10.14        8.94      0.84 o 
  -1   7   6       38.69       36.26      1.61 o 
   0   7   6       10.15       12.56      0.98 o 
   1   7   6       15.65       16.20      1.11 o 
   2   7   6       15.36       22.24      1.76 o 
   3   7   6        9.22       12.61      1.22 o 
   4   7   6        1.10        1.07      0.88 o 
   5   7   6        0.09       -0.65      0.68 o 
   6   7   6        6.77        5.47      1.39 o 
   7   7   6        8.33       13.50      1.84 o 
   8   7   6        0.23        0.92      1.23 o 
 -10   8   6        0.08       -1.39      2.12 o 
  -9   8   6       20.73       18.09      2.15 o 
  -8   8   6      177.68      177.48      7.42 o 
  -7   8   6      162.25      161.98      6.87 o 
  -6   8   6       68.96       63.69      3.62 o 
  -5   8   6      115.37      124.09      5.54 o 
  -4   8   6      423.59      420.82     14.99 o 
  -3   8   6      862.63      782.99     26.46 o 
  -2   8   6       40.33       35.19      2.50 o 
  -1   8   6      619.19      636.95     15.83 o 
   0   8   6      207.85      196.64      5.51 o 
   1   8   6      129.49      139.15      4.07 o 
   2   8   6       85.65       85.75      2.89 o 
   3   8   6      174.20      175.24      6.55 o 
   4   8   6      240.06      261.51      7.83 o 
   5   8   6        0.39        0.76      3.43 o 
   6   8   6        0.15       -2.15      3.58 o 
   7   8   6        6.76        2.97      1.30 o 
  -9   9   6       18.04       25.95      3.91 o 
  -8   9   6        0.97       -1.02      1.13 o 
  -7   9   6        0.15       -0.74      1.10 o 
  -6   9   6        0.15        0.00      1.27 o 
  -5   9   6        4.84        6.96      1.54 o 
  -4   9   6       92.06       90.15      4.54 o 
  -3   9   6        5.46        8.79      1.91 o 
  -2   9   6      102.14      106.50      3.45 o 
  -1   9   6        1.10        0.93      0.63 o 
   0   9   6      218.02      207.26      5.86 o 
   1   9   6      126.11      124.45      4.50 o 
   2   9   6      338.40      323.99      8.47 o 
   3   9   6       22.78       20.34      1.97 o 
   4   9   6       48.96       52.43      4.19 o 
   5   9   6        2.42        2.92      2.59 o 
   6   9   6        4.32        4.41      1.48 o 
  -8  10   6        8.47        9.27      2.89 o 
  -7  10   6       66.06       65.65      4.05 o 
  -6  10   6       42.86       42.97      3.18 o 
  -5  10   6        8.01        6.87      1.64 o 
  -4  10   6        3.12        9.06      2.85 o 
  -3  10   6       27.10       23.57      3.15 o 
  -2  10   6       12.38       14.05      1.15 o 
  -1  10   6        2.66        1.12      1.27 o 
   0  10   6        0.74       -0.77      0.52 o 
   1  10   6       67.24       67.21      5.97 o 
   2  10   6       10.12       13.02      1.23 o 
   3  10   6        9.64       12.37      1.41 o 
   4  10   6      151.35      143.46      5.12 o 
   5  10   6       14.50       25.09      7.24 o 
  -7  11   6        6.03        8.48      1.97 o 
  -6  11   6       41.61       46.73      7.06 o 
  -5  11   6        4.88        5.40      1.69 o 
  -4  11   6       40.20       38.84      3.04 o 
  -3  11   6      106.92      109.69      8.96 o 
  -2  11   6      130.80      117.85      8.59 o 
  -1  11   6      430.89      392.67     10.38 o 
   0  11   6       35.64       35.00      2.77 o 
   1  11   6       14.78        7.87      1.37 o 
   2  11   6        8.88        6.57      1.14 o 
   3  11   6      237.34      243.99      7.63 o 
   4  11   6      108.85      100.36      6.14 o 
  -5  12   6       13.44       16.99      2.37 o 
  -4  12   6       30.45       41.33      3.28 o 
  -3  12   6        9.99        9.96      1.86 o 
  -2  12   6        6.93        6.33      1.64 o 
  -1  12   6       10.01        5.60      1.65 o 
   0  12   6        9.01       11.66      2.15 o 
   1  12   6      129.92      126.13      4.09 o 
   2  12   6       47.91       40.95      2.46 o 
   3  12   6        0.20        0.22      1.73 o 
 -12   1   7       47.16       58.29      9.26 o 
 -11   1   7        9.81       12.53      5.86 o 
 -10   1   7      324.70      319.78     10.77 o 
  -9   1   7       18.47       14.96      1.53 o 
  -8   1   7      472.19      432.11     11.39 o 
  -7   1   7       78.10       77.27      3.08 o 
  -6   1   7      298.87      316.03      8.58 o 
  -5   1   7      230.70      233.76      9.03 o 
  -4   1   7     1048.69     1042.45     29.91 o 
  -3   1   7     1060.48      995.68     32.73 o 
  -2   1   7       18.62       18.03      1.46 o 
  -1   1   7     1175.36     1141.73     37.29 o 
   0   1   7        3.47        3.60      0.63 o 
   1   1   7      187.30      202.76      6.51 o 
   2   1   7      129.26      130.99      9.40 o 
   3   1   7      158.61      136.42      9.34 o 
   4   1   7       22.11       19.19      4.15 o 
   5   1   7       61.36       54.63      8.74 o 
   6   1   7       89.07       75.82     11.11 o 
   7   1   7       15.84       15.52      4.61 o 
   8   1   7        7.68       -2.38      4.33 o 
   9   1   7      135.70      126.19      5.69 o 
 -12   2   7        6.78       -3.81      5.19 o 
 -11   2   7       12.02       13.37      6.22 o 
 -10   2   7        1.79        0.47      1.04 o 
  -9   2   7      193.90      182.42      6.25 o 
  -8   2   7       31.75       31.72      2.08 o 
  -7   2   7       87.94       69.33      2.88 o 
  -6   2   7     1328.80     1278.12     30.35 o 
  -5   2   7      170.12      153.22      4.78 o 
  -4   2   7       38.13       39.98      2.60 o 
  -3   2   7      127.40      127.82      4.93 o 
  -2   2   7      111.11       97.88      2.67 o 
  -1   2   7        0.68        2.21      0.85 o 
   0   2   7       13.39       15.69      3.13 o 
   1   2   7      348.55      339.14     11.67 o 
   2   2   7      387.00      418.40     11.67 o 
   3   2   7      330.84      304.02     15.46 o 
   4   2   7        4.32        5.17      3.26 o 
   5   2   7        6.41        7.10      3.60 o 
   6   2   7       32.85       35.63      5.96 o 
   7   2   7       25.91       20.97      4.69 o 
   8   2   7       45.49       33.47      2.52 o 
   9   2   7       17.13       14.64      1.95 o 
 -12   3   7       50.34       53.25      9.01 o 
 -11   3   7       12.93        8.25      6.86 o 
 -10   3   7       60.85       61.30      3.12 o 
  -9   3   7      147.39      138.45      5.15 o 
  -8   3   7        1.18        1.19      0.91 o 
  -7   3   7       12.47       19.64      3.10 o 
  -6   3   7      185.68      182.66      6.11 o 
  -5   3   7      521.70      468.95     14.27 o 
  -4   3   7        9.53        4.96      1.68 o 
  -3   3   7       42.45       31.68      2.95 o 
  -2   3   7        9.01        9.99      1.84 o 
  -1   3   7      549.53      556.23     13.57 o 
   0   3   7      220.38      237.84      6.18 o 
   1   3   7      143.02      144.69      4.04 o 
   2   3   7      150.93      145.21      3.77 o 
   3   3   7       19.48       28.47      2.26 o 
   4   3   7        6.50       11.96      2.00 o 
   5   3   7      111.57      106.53      6.89 o 
   6   3   7       86.05       77.66      4.30 o 
   7   3   7        0.05       -1.35      4.64 o 
   8   3   7        0.02       -0.48      1.12 o 
   9   3   7        1.74       -1.57      3.90 o 
 -11   4   7        1.07        0.96      5.41 o 
 -10   4   7       17.34       13.94      2.86 o 
  -9   4   7       35.28       41.91      2.56 o 
  -8   4   7       24.11       24.01      1.91 o 
  -7   4   7      779.78      768.06     20.66 o 
  -6   4   7      161.61      156.31      5.79 o 
  -5   4   7       54.58       52.45      3.11 o 
  -4   4   7      526.62      522.56     15.72 o 
  -3   4   7       80.79       94.24      4.17 o 
  -2   4   7       10.84       11.81      1.67 o 
  -1   4   7        2.30        4.56      0.60 o 
   0   4   7     1136.31     1124.07     26.88 o 
   1   4   7      245.13      262.75      6.89 o 
   2   4   7        1.42        4.83      0.83 o 
   3   4   7      197.65      207.49      6.21 o 
   4   4   7       54.52       49.03      7.41 o 
   5   4   7       52.51       61.99      3.25 o 
   6   4   7        1.04        6.22      5.92 o 
   7   4   7        0.35        8.20      6.69 o 
   8   4   7       11.24        6.52      3.29 o 
 -11   5   7       42.61       45.91     13.79 o 
 -10   5   7       60.00       55.14      3.05 o 
  -9   5   7        1.68        2.18      1.58 o 
  -8   5   7       76.86       65.43      3.27 o 
  -7   5   7        0.68        0.34      0.98 o 
  -6   5   7       62.07       47.10      2.72 o 
  -5   5   7       60.76       59.63      3.04 o 
  -4   5   7      142.50      136.78      5.20 o 
  -3   5   7        1.87        4.61      1.08 o 
  -2   5   7      183.99      173.75      4.76 o 
  -1   5   7        0.10        0.44      0.45 o 
   0   5   7       10.36       10.17      1.31 o 
   1   5   7       36.25       36.43      1.60 o 
   2   5   7        0.03       -0.05      0.51 o 
   3   5   7       13.52       13.68      1.19 o 
   4   5   7       56.13       45.74      4.68 o 
   5   5   7       35.25       29.96      2.27 o 
   6   5   7        0.01        1.42      0.86 o 
   7   5   7        1.66        1.04      2.37 o 
   8   5   7        0.00       -1.59      3.74 o 
 -11   6   7       31.05       24.56      3.22 o 
 -10   6   7       52.33       43.81      2.86 o 
  -9   6   7       36.90       35.76      2.94 o 
  -8   6   7       35.94       33.46      2.47 o 
  -7   6   7      548.26      516.64     15.99 o 
  -6   6   7       84.77       98.53      6.34 o 
  -5   6   7      263.65      252.02      9.55 o 
  -4   6   7      174.73      169.93      7.04 o 
  -3   6   7       67.17       80.21      3.95 o 
  -2   6   7      178.24      153.28      4.35 o 
  -1   6   7       11.84        9.00      0.83 o 
   0   6   7      118.09      114.72      3.47 o 
   1   6   7      105.21      104.43      3.29 o 
   2   6   7       33.12       36.28      1.66 o 
   3   6   7      279.17      286.11      8.41 o 
   4   6   7        3.69        5.04      1.81 o 
   5   6   7        1.66       -0.25      1.37 o 
   6   6   7       19.23       22.07      2.83 o 
   7   6   7        0.02        0.19      1.11 o 
   8   6   7        2.07        0.16      1.39 o 
 -10   7   7       11.14       12.36      3.00 o 
  -9   7   7       83.75       99.97      6.15 o 
  -8   7   7       22.23       24.69      2.33 o 
  -7   7   7        9.49        8.98      1.86 o 
  -6   7   7        6.85        2.40      1.81 o 
  -5   7   7      151.90      170.83      7.09 o 
  -4   7   7       52.04       49.76      3.08 o 
  -3   7   7       73.55       73.34      3.82 o 
  -2   7   7      957.17      955.67     31.93 o 
  -1   7   7      848.97      832.17     20.89 o 
   0   7   7       75.50       61.73      2.30 o 
   1   7   7      152.84      169.45      4.75 o 
   2   7   7      203.10      203.90      5.82 o 
   3   7   7        5.62        7.08      1.45 o 
   4   7   7        0.44        4.70      4.82 o 
   5   7   7       53.60       59.53      3.44 o 
   6   7   7       57.50       63.79      4.28 o 
   7   7   7        9.11       11.46      7.15 o 
  -9   8   7       27.67       29.54      3.09 o 
  -8   8   7        7.19        7.99      1.72 o 
  -7   8   7       27.95       31.34      3.85 o 
  -6   8   7       11.62       16.87      2.04 o 
  -5   8   7        3.78        7.98      2.11 o 
  -4   8   7      338.87      310.20     11.61 o 
  -3   8   7      108.09       97.82      4.73 o 
  -2   8   7      151.04      155.34      6.56 o 
  -1   8   7      199.31      197.09      5.57 o 
   0   8   7        3.12        3.90      0.76 o 
   1   8   7       21.36       20.33      1.61 o 
   2   8   7       76.28       88.79      3.03 o 
   3   8   7       51.70       64.71      3.50 o 
   4   8   7       39.91       48.68      3.06 o 
   5   8   7        1.38        2.81      2.27 o 
   6   8   7        1.26       -1.05      1.37 o 
  -9   9   7        0.01        0.88      1.54 o 
  -8   9   7        0.33       -0.41      1.27 o 
  -7   9   7        0.03       -0.01      1.21 o 
  -6   9   7       82.57       66.69      3.94 o 
  -5   9   7      226.86      222.25      8.99 o 
  -4   9   7      293.06      280.22     10.79 o 
  -3   9   7       33.02       37.73      2.86 o 
  -2   9   7        0.36        0.07      1.61 o 
  -1   9   7      192.29      184.96      5.36 o 
   0   9   7       13.70       15.48      1.23 o 
   1   9   7        4.89        5.72      0.90 o 
   2   9   7        2.86        2.43      0.92 o 
   3   9   7      117.67      122.21      5.73 o 
   4   9   7        5.77        8.66      4.44 o 
   5   9   7        0.66       -0.08      3.84 o 
  -7  10   7       29.26       32.27      4.75 o 
  -6  10   7       62.63       70.73      4.27 o 
  -5  10   7       65.80       72.96      4.27 o 
  -4  10   7        4.85        3.30      1.39 o 
  -3  10   7        5.32        2.32      1.36 o 
  -2  10   7        1.26       -0.56      1.16 o 
  -1  10   7        0.03       -0.69      0.53 o 
   0  10   7       27.75       19.55      1.63 o 
   1  10   7       93.95       86.60      3.08 o 
   2  10   7        0.23       -0.18      1.50 o 
   3  10   7       30.51       30.86      2.09 o 
   4  10   7      279.59      267.28     12.03 o 
  -6  11   7        0.39        2.78      1.59 o 
  -5  11   7        8.32        8.63      3.35 o 
  -4  11   7        2.42        0.34      1.23 o 
  -3  11   7       44.33       42.75      6.79 o 
  -2  11   7        8.56       13.98      2.07 o 
  -1  11   7        4.51        3.36      3.23 o 
   0  11   7        0.10       -1.32      0.88 o 
   1  11   7       11.56       13.38      2.83 o 
   2  11   7       65.60       57.60      2.88 o 
   3  11   7        2.64        4.56      1.19 o 
  -4  12   7        7.19        3.30      1.91 o 
  -3  12   7       16.90       23.49      5.37 o 
  -2  12   7       84.20       94.10      5.10 o 
  -1  12   7       72.00       75.08      4.23 o 
   0  12   7       40.77       34.88      2.85 o 
   1  12   7       76.42       74.95      4.78 o 
 -12   0   8       25.28       20.29     11.12 o 
 -11   0   8        1.43        0.64      1.57 o 
 -10   0   8       10.27       11.71      2.03 o 
  -9   0   8       35.34       47.19      3.42 o 
  -8   0   8     1661.58     1517.07     88.64 o 
  -7   0   8     1600.79     1602.63     57.69 o 
  -6   0   8      365.13      337.26     14.35 o 
  -5   0   8       28.89       28.31      5.10 o 
  -4   0   8       34.29       39.52      3.37 o 
  -3   0   8        0.31        1.70      1.15 o 
  -2   0   8      694.01      760.69     35.87 o 
  -1   0   8      876.02      863.68     40.44 o 
   0   0   8      443.54      467.24     22.53 o 
   1   0   8      957.61      930.24     43.32 o 
   2   0   8       98.14      136.41     11.69 o 
   3   0   8      342.98      430.29     29.96 o 
   4   0   8        3.77       -1.81      4.71 o 
   5   0   8        8.45       -3.11      4.71 o 
   6   0   8        1.84        3.46      5.16 o 
   7   0   8       10.45       -3.13      5.68 o 
   8   0   8      113.40      127.32     15.34 o 
 -12   1   8       12.49        9.05      7.43 o 
 -11   1   8        2.85        2.38      2.08 o 
 -10   1   8        0.50        0.32      0.99 o 
  -9   1   8        9.02        6.99      1.97 o 
  -8   1   8       18.43       24.05      2.30 o 
  -7   1   8      101.77      103.58      3.87 o 
  -6   1   8        0.71        2.35      1.21 o 
  -5   1   8      491.50      473.17     13.30 o 
  -4   1   8       49.01       42.72      2.05 o 
  -3   1   8       79.51       72.23      3.46 o 
  -2   1   8       20.50       17.52      1.55 o 
  -1   1   8       68.98       61.42      3.03 o 
   0   1   8        0.02       -0.15      1.33 o 
   1   1   8       32.96       33.23      2.17 o 
   2   1   8       34.65       41.68      4.92 o 
   3   1   8        0.08        2.33      5.03 o 
   4   1   8       19.27       22.97      4.55 o 
   5   1   8       46.84       36.42      5.45 o 
   6   1   8       12.42        6.93      4.17 o 
   7   1   8        0.37        7.71      6.48 o 
   8   1   8        0.17        2.29      3.68 o 
 -11   2   8        9.67        5.44      4.27 o 
 -10   2   8      126.02      123.85      5.37 o 
  -9   2   8        0.56       -1.14      1.04 o 
  -8   2   8       94.24       82.18      3.36 o 
  -7   2   8       20.69       18.59      1.63 o 
  -6   2   8      314.40      293.50      8.31 o 
  -5   2   8       94.10       91.65      3.63 o 
  -4   2   8      130.75      120.60      4.54 o 
  -3   2   8        1.72        1.92      0.74 o 
  -2   2   8      129.30      142.87      3.72 o 
  -1   2   8       22.03       19.05      1.21 o 
   0   2   8        2.62        4.08      1.02 o 
   1   2   8      181.78      184.84      6.87 o 
   2   2   8      293.31      293.90     16.62 o 
   3   2   8        7.97       10.90      4.23 o 
   4   2   8       26.21       35.06      5.26 o 
   5   2   8       22.98       27.99      2.07 o 
   6   2   8        0.02       -0.49      2.52 o 
   7   2   8        4.92        0.76      3.97 o 
   8   2   8       10.83       16.32      1.86 o 
 -11   3   8       10.14        9.99      2.28 o 
 -10   3   8        2.56        1.20      1.37 o 
  -9   3   8      162.57      167.97      6.13 o 
  -8   3   8       25.69       29.08      2.45 o 
  -7   3   8       49.79       51.43      2.77 o 
  -6   3   8       39.47       38.92      3.73 o 
  -5   3   8      604.76      594.13     17.98 o 
  -4   3   8     1123.20     1059.22     35.04 o 
  -3   3   8      338.69      336.57     11.99 o 
  -2   3   8      280.11      282.79     10.22 o 
  -1   3   8        5.06        8.63      0.77 o 
   0   3   8        5.86        9.25      0.78 o 
   1   3   8       10.22       12.52      1.29 o 
   2   3   8      270.28      278.46      7.75 o 
   3   3   8      139.30      130.85     29.05 o 
   4   3   8       74.57       79.24      4.91 o 
   5   3   8       49.51       41.48      2.58 o 
   6   3   8       37.26       30.79      2.29 o 
   7   3   8       20.24       18.75      1.92 o 
   8   3   8        7.54        3.15      2.35 o 
 -11   4   8        2.39        0.89      2.82 o 
 -10   4   8       50.48       53.13      3.28 o 
  -9   4   8       27.19       27.16      3.09 o 
  -8   4   8       77.10       76.64      6.04 o 
  -7   4   8       71.59       60.34      3.22 o 
  -6   4   8       70.52       55.01      4.07 o 
  -5   4   8      290.59      298.37      9.89 o 
  -4   4   8       47.74       42.54      2.67 o 
  -3   4   8      226.59      221.24      8.37 o 
  -2   4   8        0.80       -0.86      0.57 o 
  -1   4   8        8.68        5.27      0.81 o 
   0   4   8        0.91        0.76      0.53 o 
   1   4   8        7.31       13.05      0.97 o 
   2   4   8      255.48      267.83     10.37 o 
   3   4   8        1.11        0.69      2.69 o 
   4   4   8       28.03       23.33      4.10 o 
   5   4   8       12.37       13.97      2.75 o 
   6   4   8        4.56        3.39      1.05 o 
   7   4   8        0.09        1.45      0.86 o 
 -11   5   8       11.90       10.27      2.37 o 
 -10   5   8       13.68       15.89      2.47 o 
  -9   5   8        3.57        2.49      1.21 o 
  -8   5   8      139.33      123.51      5.25 o 
  -7   5   8       11.30       11.66      1.61 o 
  -6   5   8       28.20       26.33      2.15 o 
  -5   5   8      589.72      586.60     20.23 o 
  -4   5   8      790.38      764.79     25.85 o 
  -3   5   8       12.04        8.20      1.34 o 
  -2   5   8      216.12      205.76      7.96 o 
  -1   5   8       24.23       27.14      1.37 o 
   0   5   8      260.60      289.82      8.24 o 
   1   5   8       59.41       66.73      2.38 o 
   2   5   8       34.28       29.92      2.17 o 
   3   5   8        3.30        5.64      2.11 o 
   4   5   8        0.03       -0.66      1.65 o 
   5   5   8       39.82       31.88      2.39 o 
   6   5   8       30.87       33.53      2.54 o 
   7   5   8        0.02       -0.83      1.47 o 
 -10   6   8       40.36       54.46      3.48 o 
  -9   6   8       26.29       31.72      2.54 o 
  -8   6   8       44.78       47.50      3.19 o 
  -7   6   8      210.13      210.13     13.00 o 
  -6   6   8        0.78        0.96      2.40 o 
  -5   6   8       31.47       38.05      2.69 o 
  -4   6   8      149.70      148.08      6.30 o 
  -3   6   8       67.17       79.36      6.86 o 
  -2   6   8       13.69       12.51      1.66 o 
  -1   6   8        0.12        0.66      0.58 o 
   0   6   8      273.99      269.74      7.21 o 
   1   6   8      396.82      408.44     10.49 o 
   2   6   8      245.94      258.28     17.60 o 
   3   6   8       34.60       42.32      7.81 o 
   4   6   8       25.55       29.73      6.50 o 
   5   6   8       14.78       12.76      2.39 o 
   6   6   8        9.14        6.62      4.70 o 
   7   6   8       19.37       16.23      1.95 o 
  -9   7   8        2.20       -0.22      1.96 o 
  -8   7   8        0.68        1.67      1.27 o 
  -7   7   8       55.61       64.27      3.78 o 
  -6   7   8       31.08       24.84      2.34 o 
  -5   7   8      121.50      116.65      5.41 o 
  -4   7   8       55.11       61.18      3.54 o 
  -3   7   8      136.62      135.11      5.93 o 
  -2   7   8      236.68      259.37      9.91 o 
  -1   7   8      420.43      415.12     14.82 o 
   0   7   8        0.66       -0.09      0.60 o 
   1   7   8       46.81       61.13      3.11 o 
   2   7   8      144.13      147.94      6.42 o 
   3   7   8        2.68        0.27      1.47 o 
   4   7   8       21.25       32.23      2.55 o 
   5   7   8       39.81       42.12     10.29 o 
   6   7   8       10.28        9.54      4.51 o 
  -9   8   8       50.52       60.81      4.16 o 
  -8   8   8       26.84       32.37      2.84 o 
  -7   8   8       18.53       26.33      2.56 o 
  -6   8   8       55.08       56.64      5.21 o 
  -5   8   8       56.38       65.08      3.76 o 
  -4   8   8        0.00       -1.25      0.83 o 
  -3   8   8       42.59       40.89      3.35 o 
  -2   8   8      233.93      228.92      9.06 o 
  -1   8   8       15.83       19.03      2.05 o 
   0   8   8        4.64        4.19      0.80 o 
   1   8   8      151.54      155.92      4.62 o 
   2   8   8       63.31       66.62      3.00 o 
   3   8   8        7.19        6.74      1.41 o 
   4   8   8        0.32        0.47      2.42 o 
   5   8   8        6.39        8.43      3.77 o 
  -8   9   8       12.54       24.05      3.21 o 
  -7   9   8        0.16       -0.04      1.29 o 
  -6   9   8        0.14       -0.66      1.14 o 
  -5   9   8       86.34       88.15      6.75 o 
  -4   9   8        8.26        5.56      1.44 o 
  -3   9   8       88.65       89.01      4.67 o 
  -2   9   8        5.73        5.64      1.53 o 
  -1   9   8       18.47       23.55      2.32 o 
   0   9   8        4.58        5.09      0.88 o 
   1   9   8        8.47        8.79      1.06 o 
   2   9   8       12.01        7.77      1.29 o 
   3   9   8      104.33       95.18     16.90 o 
   4   9   8        1.43        0.09      1.18 o 
  -7  10   8       99.44      118.71      6.06 o 
  -6  10   8        5.95        8.02      1.91 o 
  -5  10   8        0.00        1.06      1.24 o 
  -4  10   8       10.20        9.99      2.06 o 
  -3  10   8       20.29       24.79      2.54 o 
  -2  10   8       61.75       58.66      3.72 o 
  -1  10   8       57.68       62.32      5.57 o 
   0  10   8       42.94       52.27      3.42 o 
   1  10   8      108.97       93.55      4.71 o 
   2  10   8       28.69       34.54      5.71 o 
   3  10   8        0.84       -0.06      1.24 o 
  -5  11   8        4.47        2.61      4.44 o 
  -4  11   8       51.77       48.29      3.57 o 
  -3  11   8      119.67      131.77      6.39 o 
  -2  11   8       31.44       29.45      2.83 o 
  -1  11   8       23.13       18.76      2.35 o 
   0  11   8        1.14        2.40      1.43 o 
   1  11   8        3.10        5.34      1.14 o 
 -11   1   9       16.33       21.99      2.05 o 
 -10   1   9        7.84        8.95      1.46 o 
  -9   1   9        4.20        1.51      1.11 o 
  -8   1   9       24.56       24.47      2.75 o 
  -7   1   9        5.51        5.00      3.11 o 
  -6   1   9      557.31      535.13     15.13 o 
  -5   1   9     1658.32     1529.68     44.64 o 
  -4   1   9        5.43        9.72      2.33 o 
  -3   1   9        7.58       11.26      2.13 o 
  -2   1   9       83.87       82.11      3.96 o 
  -1   1   9       14.89        8.40      1.85 o 
   0   1   9       60.25       51.18      2.48 o 
   1   1   9      103.20      114.52      5.09 o 
   2   1   9        3.37       13.08      6.59 o 
   3   1   9      255.09      319.65     24.90 o 
   4   1   9      141.56      162.28     11.19 o 
   5   1   9        8.53       14.33      7.16 o 
   6   1   9        0.53        8.98      6.86 o 
   7   1   9        2.11       -0.66      6.55 o 
 -11   2   9       45.22       41.47      3.89 o 
 -10   2   9        6.66        6.55      1.51 o 
  -9   2   9       12.49       12.72      1.83 o 
  -8   2   9        1.66        1.26      1.16 o 
  -7   2   9        6.14        7.62      1.74 o 
  -6   2   9      101.27      105.06      7.03 o 
  -5   2   9       30.38       35.96      2.34 o 
  -4   2   9        2.74        5.07      1.14 o 
  -3   2   9      103.88       93.61      3.83 o 
  -2   2   9       95.17       78.43      3.38 o 
  -1   2   9      391.48      409.13      9.71 o 
   0   2   9      177.10      159.29      4.25 o 
   1   2   9       13.77       13.37      1.40 o 
   2   2   9        3.41        7.45      8.23 o 
   3   2   9       15.49       34.43     11.48 o 
   4   2   9        0.96        2.32      1.57 o 
   5   2   9        0.00        0.90      0.75 o 
   6   2   9        0.66        0.59      0.84 o 
   7   2   9        7.25        7.88      5.50 o 
 -11   3   9       17.90       17.55      2.07 o 
 -10   3   9        0.16        0.29      1.57 o 
  -9   3   9        6.32        4.41      1.38 o 
  -8   3   9       94.01       80.93      3.86 o 
  -7   3   9        2.07        2.42      2.31 o 
  -6   3   9        4.68        1.57      1.97 o 
  -5   3   9       18.89       14.69      1.65 o 
  -4   3   9       87.02       88.15      4.22 o 
  -3   3   9       47.60       44.18      2.75 o 
  -2   3   9      165.84      170.88      6.78 o 
  -1   3   9        2.96        3.48      1.03 o 
   0   3   9        1.44        0.87      0.52 o 
   1   3   9       51.98       42.51      1.89 o 
   2   3   9        0.07       11.93     11.93 o 
   3   3   9        1.19        3.83      1.78 o 
   4   3   9       15.88        8.94      5.14 o 
   5   3   9       15.35       19.35      3.17 o 
   6   3   9        0.06        0.75      0.80 o 
   7   3   9        0.17        1.22      0.96 o 
 -10   4   9      141.07      150.31      8.86 o 
  -9   4   9       49.20       40.26      5.33 o 
  -8   4   9      143.30      148.50      6.08 o 
  -7   4   9      199.26      198.59      7.43 o 
  -6   4   9        0.34        3.59      1.82 o 
  -5   4   9       67.98       67.22      3.61 o 
  -4   4   9       34.09       36.88      2.57 o 
  -3   4   9      325.60      352.14     12.72 o 
  -2   4   9      560.52      583.49     20.02 o 
  -1   4   9      149.58      138.71      8.72 o 
   0   4   9      276.14      281.96      7.42 o 
   1   4   9       29.85       32.51      1.56 o 
   2   4   9       13.95       15.34      4.09 o 
   3   4   9       20.49       18.50      2.43 o 
   4   4   9       12.91        9.37      2.16 o 
   5   4   9       20.90       21.89      2.00 o 
   6   4   9        3.65       -0.52      2.88 o 
 -10   5   9        0.01       -0.87      1.78 o 
  -9   5   9        7.90        7.37      1.61 o 
  -8   5   9       31.82       28.44      2.59 o 
  -7   5   9        8.91        5.84      1.43 o 
  -6   5   9       76.92       71.73      3.90 o 
  -5   5   9       90.25       85.77      4.28 o 
  -4   5   9        0.95        2.52      1.13 o 
  -3   5   9       39.34       32.64      2.44 o 
  -2   5   9       88.85       83.67      4.12 o 
  -1   5   9       86.13       86.84      5.04 o 
   0   5   9        0.47       -0.14      0.54 o 
   1   5   9        1.64        2.63      0.69 o 
   2   5   9       63.33       68.93      5.26 o 
   3   5   9       51.51       64.87     21.57 o 
   4   5   9        0.02       -0.72      1.19 o 
   5   5   9        2.47        3.90      1.17 o 
   6   5   9        0.43       -1.24      2.43 o 
  -9   6   9        5.84        4.10      1.52 o 
  -8   6   9       49.43       58.04      3.63 o 
  -7   6   9       19.69       15.98      2.04 o 
  -6   6   9        5.73        7.12      1.52 o 
  -5   6   9        9.20       14.93      1.85 o 
  -4   6   9      111.00      105.38      5.01 o 
  -3   6   9      144.51      160.27      6.75 o 
  -2   6   9      321.66      319.55     11.82 o 
  -1   6   9        1.68        1.07      1.09 o 
   0   6   9      156.62      155.10      4.79 o 
   1   6   9      265.93      298.14      8.00 o 
   2   6   9        1.94        1.92      0.89 o 
   3   6   9        0.84        3.32      3.39 o 
   4   6   9       55.12       45.65      4.97 o 
   5   6   9        4.14        2.72      1.87 o 
  -9   7   9        4.04        8.75      1.86 o 
  -8   7   9       61.92       67.19      4.55 o 
  -7   7   9       78.74       86.61      4.66 o 
  -6   7   9       86.93       86.49      4.59 o 
  -5   7   9      136.17      122.64      5.71 o 
  -4   7   9       36.21       37.58      3.84 o 
  -3   7   9       19.44       20.10      2.95 o 
  -2   7   9        9.43        9.20      1.63 o 
  -1   7   9       44.77       45.07      3.04 o 
   0   7   9       32.74       35.41      2.63 o 
   1   7   9        9.85       12.46      1.21 o 
   2   7   9       10.27        8.56      3.75 o 
   3   7   9       38.64       46.34      3.04 o 
   4   7   9       80.86       74.95      7.24 o 
   5   7   9       43.73       40.34      3.03 o 
  -8   8   9        0.77       -0.15      1.31 o 
  -7   8   9       82.99      111.87      5.61 o 
  -6   8   9        6.33       13.37      2.01 o 
  -5   8   9       14.40       18.59      2.21 o 
  -4   8   9       24.98       17.97      3.83 o 
  -3   8   9       33.00       30.91      4.58 o 
  -2   8   9       27.39       28.60      2.88 o 
  -1   8   9       84.97       74.85      4.15 o 
   0   8   9      106.96      111.59      5.31 o 
   1   8   9        9.37        9.14      1.18 o 
   2   8   9       14.27       16.70      1.75 o 
   3   8   9        0.22        0.08      2.30 o 
   4   8   9        0.66        2.77      1.47 o 
  -7   9   9       28.14       30.86      4.23 o 
  -6   9   9       85.12       99.83      5.32 o 
  -5   9   9       58.07       68.37      4.14 o 
  -4   9   9       64.70       63.04      4.45 o 
  -3   9   9       82.93       89.25      9.47 o 
  -2   9   9       77.06       74.72      4.27 o 
  -1   9   9        8.65        8.75      1.77 o 
   0   9   9       52.58       54.59      3.60 o 
   1   9   9       47.32       54.00      3.70 o 
   2   9   9        2.60        1.40      1.17 o 
   3   9   9       47.69       46.16      3.18 o 
  -5  10   9        9.34       10.47      2.02 o 
  -4  10   9        0.03        1.58      1.46 o 
  -3  10   9       28.07       26.88      2.76 o 
  -2  10   9       63.95       59.99      3.97 o 
  -1  10   9       57.32       60.70     10.71 o 
   0  10   9        6.06        4.61      2.82 o 
   1  10   9        0.35       -1.73      7.91 o 
 -10   0  10       54.01       52.01     10.37 o 
  -9   0  10       67.81       89.13      7.30 o 
  -8   0  10       36.01       36.05      3.41 o 
  -7   0  10        0.01       -0.16      0.94 o 
  -6   0  10       45.32       35.49      3.65 o 
  -5   0  10      218.60      227.27     12.56 o 
  -4   0  10       17.23       22.39      2.99 o 
  -3   0  10      698.89      685.34     33.07 o 
  -2   0  10      142.87      142.75      8.56 o 
  -1   0  10       12.00       11.52      2.19 o 
   0   0  10       68.04       71.93      5.21 o 
   1   0  10      174.55      181.36     10.11 o 
   2   0  10        1.64        0.61     10.44 o 
   3   0  10        0.34        3.25      7.54 o 
   4   0  10       45.32       56.80     11.22 o 
   5   0  10       14.09        9.57      7.26 o 
 -10   1  10       20.70       25.96      2.78 o 
  -9   1  10       46.55       54.55      4.77 o 
  -8   1  10        4.68        4.19      1.30 o 
  -7   1  10       35.16       43.02      5.39 o 
  -6   1  10       48.98       47.23      2.83 o 
  -5   1  10       82.72       91.59      3.99 o 
  -4   1  10      208.87      195.56      6.91 o 
  -3   1  10       21.42       19.63      4.13 o 
  -2   1  10      115.34      116.78      4.57 o 
  -1   1  10        0.05       -0.32      0.75 o 
   0   1  10        3.03        2.68      0.98 o 
   1   1  10       46.79       46.14      2.69 o 
   2   1  10      110.22      215.03     18.36 o 
   3   1  10       16.98       19.38      6.64 o 
   4   1  10        4.41        3.25      7.52 o 
   5   1  10       12.91        3.82      7.49 o 
   6   1  10        5.96        2.10      7.12 o 
 -10   2  10       46.42       37.15      2.87 o 
  -9   2  10       40.45       47.30      3.06 o 
  -8   2  10        5.08        1.55      1.63 o 
  -7   2  10       46.08       46.50      2.80 o 
  -6   2  10        1.16        0.26      0.93 o 
  -5   2  10       13.61       14.53      2.09 o 
  -4   2  10       78.11       90.92      3.93 o 
  -3   2  10      805.49      740.84     22.19 o 
  -2   2  10      253.93      272.08      9.00 o 
  -1   2  10        0.33        0.46      0.82 o 
   0   2  10       47.92       49.02      1.87 o 
   1   2  10       13.07       14.15      1.13 o 
   2   2  10        8.90       12.72      3.81 o 
   3   2  10       24.69       14.84      6.30 o 
   4   2  10        3.02       10.51      8.39 o 
   5   2  10       10.56        6.27      5.81 o 
   6   2  10       14.79       13.33      3.49 o 
 -10   3  10        3.42        6.89      2.60 o 
  -9   3  10       33.94       28.41      4.27 o 
  -8   3  10      164.76      164.41      6.65 o 
  -7   3  10       63.77       65.61      3.60 o 
  -6   3  10       30.05       27.22      2.36 o 
  -5   3  10       34.53       41.19      2.81 o 
  -4   3  10        0.04        0.63      0.88 o 
  -3   3  10        6.38        5.60      1.32 o 
  -2   3  10       12.21        9.60      2.19 o 
  -1   3  10       58.38       60.33      3.27 o 
   0   3  10        2.05       -0.17      1.78 o 
   1   3  10       45.57       45.10      4.87 o 
   2   3  10      130.35      116.95      5.33 o 
   3   3  10       10.03       19.87     13.32 o 
   4   3  10        0.20        8.86      8.70 o 
   5   3  10        8.07        6.24      2.00 o 
   6   3  10        5.36        7.50      1.83 o 
 -10   4  10        3.70        7.60      1.70 o 
  -9   4  10        0.54        0.96      1.17 o 
  -8   4  10        0.01       -0.22      4.56 o 
  -7   4  10        1.31        2.12      1.21 o 
  -6   4  10      196.51      197.29      8.05 o 
  -5   4  10       71.73       55.93      7.21 o 
  -4   4  10        7.13        8.38      1.47 o 
  -3   4  10      129.28      121.61      5.42 o 
  -2   4  10       98.78       92.31      4.46 o 
  -1   4  10       10.12        7.64      1.39 o 
   0   4  10        9.80       11.34      1.72 o 
   1   4  10        8.84        9.56      1.13 o 
   2   4  10        3.55        6.95      5.20 o 
   3   4  10       10.75       11.08      3.96 o 
   4   4  10       10.23        8.05      3.15 o 
   5   4  10       48.82       44.90      8.80 o 
  -9   5  10       11.95       15.55      2.12 o 
  -8   5  10      105.04      121.68      5.82 o 
  -7   5  10       54.26       57.70      7.78 o 
  -6   5  10       75.82       64.23      3.72 o 
  -5   5  10      372.82      361.72     13.36 o 
  -4   5  10       52.12       57.69      3.44 o 
  -3   5  10        0.38       -0.96      1.81 o 
  -2   5  10      178.01      176.88      7.28 o 
  -1   5  10        6.79        5.22      2.13 o 
   0   5  10      273.96      343.86     12.52 o 
   1   5  10       10.25        9.00      3.17 o 
   2   5  10      139.68      146.78     40.35 o 
   3   5  10      132.91      149.47     51.48 o 
   4   5  10       49.33       55.47      4.95 o 
   5   5  10       10.99       10.08      7.82 o 
  -8   6  10        2.87        2.23      1.35 o 
  -7   6  10        2.91        6.48      2.20 o 
  -6   6  10       17.92       17.31      2.09 o 
  -5   6  10        5.19        3.34      1.33 o 
  -4   6  10        2.34        2.71      2.33 o 
  -3   6  10      101.75      103.19      5.02 o 
  -2   6  10       26.85       29.98      2.71 o 
  -1   6  10       17.32       21.48      2.11 o 
   0   6  10        5.95        7.56      1.47 o 
   1   6  10       20.93       21.85      2.04 o 
   2   6  10       34.44       41.20     14.97 o 
   3   6  10        5.08        8.19      6.41 o 
   4   6  10       29.87       32.85     20.08 o 
  -8   7  10        0.07        1.18      1.31 o 
  -7   7  10        6.90        4.54      3.13 o 
  -6   7  10       25.75       20.80      2.92 o 
  -5   7  10        0.03        0.36      1.12 o 
  -4   7  10        1.04        0.16      1.09 o 
  -3   7  10        0.48        0.80      1.14 o 
  -2   7  10       10.71        4.46      1.43 o 
  -1   7  10        8.26        5.72      1.48 o 
   0   7  10      135.33      131.31      8.85 o 
   1   7  10        1.95        0.17      4.49 o 
   2   7  10       19.95       19.21      7.20 o 
   3   7  10        0.27       -0.22      0.99 o 
  -7   8  10       35.79       42.61      3.48 o 
  -6   8  10        0.02       -0.75      1.12 o 
  -5   8  10       63.23       73.49      4.34 o 
  -4   8  10      130.27      149.74      6.82 o 
  -3   8  10       78.97       83.01      4.59 o 
  -2   8  10       34.78       32.88      2.84 o 
  -1   8  10       29.48       26.02      2.58 o 
   0   8  10       95.08       88.75      4.70 o 
   1   8  10       53.97       59.74      5.36 o 
   2   8  10        4.49        4.23      2.59 o 
  -5   9  10       14.56       22.52      2.55 o 
  -4   9  10        0.21       -0.22      1.32 o 
  -3   9  10        9.06       10.66      2.03 o 
  -2   9  10       37.81       41.60      3.26 o 
  -1   9  10        6.31        5.73      1.76 o 
   0   9  10        0.37        1.83      4.43 o 
   1   9  10       28.50       38.17     12.07 o 
  -9   1  11        3.09        1.34      1.90 o 
  -8   1  11       44.91       45.62      3.11 o 
  -7   1  11       66.81       70.07      3.67 o 
  -6   1  11       75.50       86.82      4.05 o 
  -5   1  11        1.03        1.09      1.24 o 
  -4   1  11        5.30        2.70      1.08 o 
  -3   1  11      102.77       99.85      4.27 o 
  -2   1  11      126.05      130.62      5.11 o 
  -1   1  11      139.65      146.45      5.52 o 
   0   1  11      226.74      233.33      7.94 o 
   1   1  11       16.43       34.53     21.68 o 
   2   1  11        8.82        3.42     17.86 o 
   3   1  11       72.74      118.78     20.69 o 
   4   1  11        0.32       -2.24      8.48 o 
  -9   2  11      115.83      128.51      6.24 o 
  -8   2  11       44.00       46.07      3.47 o 
  -7   2  11       21.68       23.82      2.25 o 
  -6   2  11       44.39       48.26      2.99 o 
  -5   2  11       88.47       87.85      4.01 o 
  -4   2  11       60.35       57.18      3.07 o 
  -3   2  11      106.91      105.84      4.47 o 
  -2   2  11      165.95      167.23      6.14 o 
  -1   2  11        6.83        7.81      1.56 o 
   0   2  11       32.56       33.36      2.80 o 
   1   2  11        7.73       13.41      1.51 o 
   2   2  11        2.98        2.79      4.50 o 
   3   2  11        0.57        2.43      3.61 o 
   4   2  11       22.81       17.79      3.05 o 
  -9   3  11        4.36        3.18      1.85 o 
  -8   3  11       10.22        7.27      1.67 o 
  -7   3  11       16.26       15.31      1.99 o 
  -6   3  11       61.21       64.49      3.77 o 
  -5   3  11      102.69       99.83      4.92 o 
  -4   3  11        1.07        1.94      1.12 o 
  -3   3  11       36.95       36.20      3.22 o 
  -2   3  11       46.76       42.94      4.07 o 
  -1   3  11      106.39      111.96      5.11 o 
   0   3  11       10.25       12.75      1.64 o 
   1   3  11        0.13      -43.39     31.56 o 
   2   3  11        1.01       14.05     20.58 o 
   3   3  11        6.94        7.77      5.30 o 
   4   3  11        0.59        0.04      0.80 o 
  -8   4  11       21.77       26.74      5.34 o 
  -7   4  11       17.92       18.80      2.18 o 
  -6   4  11       45.39       45.05      3.13 o 
  -5   4  11       23.64       31.13      2.63 o 
  -4   4  11       14.93       14.26      2.11 o 
  -3   4  11      205.30      210.69      8.45 o 
  -2   4  11       12.41       11.69      1.65 o 
  -1   4  11        6.21        9.40      1.52 o 
   0   4  11       95.38      102.77      4.82 o 
   1   4  11       82.61      197.95     52.77 o 
   2   4  11        6.28        7.52      6.63 o 
   3   4  11        2.69        2.23      1.57 o 
   4   4  11       45.54       37.03     28.12 o 
  -8   5  11       46.38       49.96      3.57 o 
  -7   5  11       29.55       27.80      2.65 o 
  -6   5  11       11.07       11.15      1.77 o 
  -5   5  11        1.70        3.40      1.71 o 
  -4   5  11        1.12        0.01      1.11 o 
  -3   5  11       19.18       17.05      2.03 o 
  -2   5  11        4.49        1.36      1.19 o 
  -1   5  11       56.32       47.86      3.14 o 
   0   5  11       62.57       64.46      3.70 o 
   1   5  11        5.59        1.11     30.80 o 
   2   5  11        0.10       -1.35     10.91 o 
   3   5  11       10.78        8.23      6.96 o 
  -7   6  11        0.36        1.17      1.29 o 
  -6   6  11       38.32       43.81      3.25 o 
  -5   6  11       38.07       43.99      3.25 o 
  -4   6  11       18.30       18.91      2.21 o 
  -3   6  11      152.27      143.42      6.68 o 
  -2   6  11       15.70       13.98      1.96 o 
  -1   6  11        2.57       -0.26      1.08 o 
   0   6  11       38.58       43.74      4.45 o 
   1   6  11        1.18      -17.70     23.17 o 
   2   6  11       54.60      107.50     29.63 o 
  -6   7  11       33.35       31.58      2.89 o 
  -5   7  11       78.61       85.56      7.65 o 
  -4   7  11       27.40       28.46      2.73 o 
  -3   7  11        3.49        1.55      1.34 o 
  -2   7  11        7.44       11.23      1.88 o 
  -1   7  11       34.98       37.59      2.98 o 
   0   7  11       10.15        9.05      2.59 o 
   1   7  11       17.65       40.51     23.87 o 
  -4   8  11        9.64       12.18      2.18 o 
  -3   8  11        0.48       -1.83      1.63 o 
  -2   8  11        0.14        0.26      1.30 o 
  -1   8  11        8.99       12.03      2.03 o 
  -8   0  12       13.46       19.40      6.69 o 
  -7   0  12       23.75       33.17     19.17 o 
  -6   0  12        7.63        6.67      2.64 o 
  -5   0  12       22.83       19.47      2.91 o 
  -2   0  12        0.94        0.63      1.46 o 
  -1   0  12        9.76       14.46      4.70 o 
   1   0  12        0.01       -3.11     34.69 o 
  -8   1  12        8.56        9.43      1.63 o 
  -7   1  12       50.11       56.88      4.07 o 
  -6   1  12       41.75       50.05      4.99 o 
  -5   1  12        5.16        7.62      3.15 o 
  -4   1  12        4.94        7.24      1.48 o 
  -3   1  12       17.06       18.82      2.01 o 
  -2   1  12        0.00        1.21      0.99 o 
  -1   1  12        1.98        1.45      1.13 o 
   1   1  12        4.29       81.24     55.24 o 
   2   1  12        0.56      -26.35     19.56 o 
   3   1  12        0.00       21.52     15.81 o 
  -8   2  12        3.51        2.92      1.51 o 
  -7   2  12        2.14        1.70      1.26 o 
  -6   2  12       26.26       24.84      2.37 o 
  -5   2  12       32.29       31.26      4.04 o 
  -4   2  12       49.54       50.12      3.75 o 
  -3   2  12        0.96        1.23      1.09 o 
  -2   2  12       11.09        9.16      1.51 o 
  -1   2  12        7.06        5.06      1.37 o 
   0   2  12       55.64       58.45      5.00 o 
   1   2  12        2.33       72.90     67.05 o 
   2   2  12       27.45       56.28     33.66 o 
  -7   3  12       32.32       35.88      2.99 o 
  -6   3  12       55.48       48.95      3.43 o 
  -5   3  12       65.64       72.09      4.12 o 
  -4   3  12        0.47       -0.44      1.39 o 
  -3   3  12        0.33       -0.99      0.94 o 
  -2   3  12       23.63       24.94      5.07 o 
  -1   3  12      207.00      214.01      8.57 o 
   0   3  12      174.37      181.33     10.63 o 
   1   3  12        8.32      198.26     88.22 o 
   2   3  12        0.03      -13.48     30.03 o 
  -7   4  12       29.17       35.99      3.00 o 
  -6   4  12        0.00       -0.23      1.10 o 
  -5   4  12       11.62        9.03      1.72 o 
  -4   4  12        6.27        6.87      1.60 o 
  -3   4  12       27.95       26.43      2.46 o 
  -2   4  12       71.21       69.85      3.96 o 
  -1   4  12        7.35        7.07      1.52 o 
   0   4  12       29.38       28.09      3.61 o 
   1   4  12       16.91       59.25     71.41 o 
   2   4  12        4.08       55.29     41.03 o 
  -6   5  12        0.09        0.41      1.60 o 
  -5   5  12       41.21       60.43      3.85 o 
  -4   5  12       55.73       53.53      3.60 o 
  -3   5  12       17.93       19.10      2.21 o 
  -2   5  12       12.12       14.45      2.11 o 
  -1   5  12       51.14       52.14      3.39 o 
   0   5  12       14.76       25.48      3.46 o 
   1   5  12        8.57       37.24     56.66 o 
  -5   6  12       23.48       27.15      2.73 o 
  -4   6  12       24.27       19.63      2.42 o 
  -3   6  12       43.92       45.21      3.38 o 
  -2   6  12       16.38       21.27      2.35 o 
  -1   6  12       30.25       26.39      2.58 o 
  -6   1  13        8.30       11.81      3.03 o 
  -5   1  13       10.47       13.89      2.02 o 
  -4   1  13        7.53        4.87      2.31 o 
  -3   1  13        6.83       10.07      1.74 o 
  -2   1  13      124.95      139.99      5.75 o 
  -1   1  13       55.89       53.35      3.47 o 
  -5   2  13        9.34        9.56      2.71 o 
  -4   2  13       19.74       21.63      3.14 o 
  -3   2  13       16.47       18.53      2.22 o 
  -2   2  13        3.73        1.84      1.28 o 
  -1   2  13        4.37        3.64      1.39 o 
  -4   3  13        0.08        1.21      1.22 o 
  -3   3  13        6.98        5.15      1.97 o 
  -2   3  13        3.04        2.82      1.36 o 
  -1   3  13        0.42        1.60      1.89 o 
                                                 
